# Supplementary material for: trans-Tetra­kis(4-methyl­pyridine-κN)dioxidorhenium(V) hexa­fluorido­phosphate
Source: Acta Crystallogr Sect E Struct Rep Online. 2010 Jun 26;66(Pt 7):m857–8. doi: 10.1107/S160053681002458X (PMC3006941; doi:10.1107/S160053681002458X)
Supplement: Supplementary file 1 [file e-66-0m857-sup1.cif]

##############################################################################
###                                                                        ###
###        Electronic paper (Acta Crystallographica Section E)             ###
###                                                                        ###
##############################################################################
#                                                                            #
# This CIF contains the data in a paper accepted for publication in Acta     #
# Crystallographica Section E. It conforms to the requirements of Notes      #
# for Authors for Section E, and has been peer reviewed under the auspices   #
# of the IUCr Commission on Journals.                                        #
#                                                                            #
# Full details of the Crystallographic Information File format               #
# are given in the paper "The Crystallographic Information File (CIF):       #
# a New Standard Archive File for Crystallography" by S. R. Hall, F. H.      #
# Allen and I. D. Brown [Acta Cryst. (1991), A47, 655-685].                  #
#                                                                            #
# The current version of the core CIF dictionary is obtainable from          #
# ftp://ftp.iucr.org/pub/cif_core.dic. The current version number is 2.4.    #
#                                                                            #
# Software is freely available for graphical display of the structure(s) in  #
# this CIF.  For information consult the CIF home page http://www.iucr.org/  #
# cif/home.html                                                              #
#                                                                            #
# This file may be used for bona fide research purposes within the           #
# scientific community so long as proper attribution is given to the journal # 
# article from which it was obtained.                                        #
#                                                                            #
##############################################################################
                                             
data_global
_audit_creation_method     'by CrystalStructure 3.8'
_journal_date_recd_electronic     2010-06-16
_journal_date_accepted     2010-06-23
_journal_name_full     'Acta Crystallographica, Section E'
_journal_year     2010
_journal_volume     66
_journal_issue      7
_journal_page_first     m857
_journal_page_last     m858
_journal_paper_category     QM
_journal_coeditor_code     ZQ2045
_publ_contact_author_name     'Prof. Yasuhisa Ikeda'
_publ_contact_author_address
;
Research Laboratory for Nuclear Reactors
Tokyo Institute of Technology
2-12-1-N1-34 Ookayama, Meguro-ku
Tokyo 152-8550
;
_publ_contact_author_email     yikeda@nr.titech.ac.jp
_publ_contact_author_fax     '+81-3-5734-3061'
_publ_contact_author_phone     '+81-3-5734-3061'
_publ_section_title
;
<i>trans</i>-Tetrakis(4-methylpyridine-\k<i>N</i>)dioxidorhenium(V)
hexafluoridophosphate
;
loop_
    _publ_author_name
    _publ_author_address
    'Takeshi Kawasaki'
;
Research Laboratory for Nuclear Reactors
Tokyo Institute of Technology
2-12-1-N1-34 Ookayama, Meguro-ku
Tokyo 152-8550
Japan
;
    'Ali Canlier'
;
Research Laboratory for Nuclear Reactors
Tokyo Institute of Technology
2-12-1-N1-34 Ookayama, Meguro-ku
Tokyo 152-8550
Japan
;
    'Shubhamoy Chowdhury'
;
Research Laboratory for Nuclear Reactors
Tokyo Institute of Technology
2-12-1-N1-34 Ookayama, Meguro-ku
Tokyo 152-8550
Japan
;
    'Yasuhisa Ikeda'
;
Research Laboratory for Nuclear Reactors
Tokyo Institute of Technology
2-12-1-N1-34 Ookayama, Meguro-ku
Tokyo 152-8550
Japan
;
data_I
_chemical_name_systematic
;
<i>trans</i>-Tetrakis(4-methylpyridine-\k<i>N</i>)dioxidorhenium(V)
hexafluoridophosphate
;
_chemical_formula_moiety     'C24 H28 N4 O2 Re +, F6 P -'
_chemical_formula_sum     'C24 H28 F6 N4 O2 P Re'
_chemical_formula_iupac     '[Re O2 (C6 H7 N)4] P F6'
_chemical_formula_weight     735.68
_chemical_melting_point     ?
_symmetry_cell_setting     monoclinic
_symmetry_space_group_name_H-M     'C 2/c'
_symmetry_space_group_name_Hall     '-C 2yc'
loop_
    _symmetry_equiv_pos_site_id
    _symmetry_equiv_pos_as_xyz
    1 '+X,+Y,+Z'
    2 '-X,+Y,1/2-Z'
    3 '-X,-Y,-Z'
    4 '+X,-Y,1/2+Z'
    5 '1/2+X,1/2+Y,+Z'
    6 '1/2-X,1/2+Y,1/2-Z'
    7 '1/2-X,1/2-Y,-Z'
    8 '1/2+X,1/2-Y,1/2+Z'
_cell_length_a     10.4914(4)
_cell_length_b     19.5359(8)
_cell_length_c     14.0923(5)
_cell_angle_alpha     90
_cell_angle_beta     109.5810(11)
_cell_angle_gamma     90
_cell_volume     2721.31(18)
_cell_formula_units_Z     4
_cell_measurement_reflns_used     13289
_cell_measurement_theta_min     3.1
_cell_measurement_theta_max     27.4
_cell_measurement_temperature     173
_exptl_crystal_description     'block'
_exptl_crystal_colour     'orange'
_exptl_crystal_size_max     0.26
_exptl_crystal_size_mid     0.13
_exptl_crystal_size_min     0.12
_exptl_crystal_density_diffrn     1.796
_exptl_crystal_density_meas     ?
_exptl_crystal_density_method     'not measured'
_exptl_crystal_F_000     1440.00
_exptl_absorpt_coefficient_mu     4.596
_exptl_absorpt_correction_type     multi-scan
_exptl_absorpt_process_details
;
(ABSCOR; Higashi, 1995)
;
_exptl_absorpt_correction_T_min     0.354
_exptl_absorpt_correction_T_max     0.576
_diffrn_ambient_temperature     173
_diffrn_radiation_type     'Mo K\a'
_diffrn_radiation_wavelength     0.71075
_diffrn_radiation_source     'fine-focus sealed tube'
_diffrn_radiation_monochromator     graphite
_diffrn_measurement_device_type     'Rigaku R-AXIS RAPID'
_diffrn_measurement_method     \w
_diffrn_detector_area_resol_mean     10.00
_diffrn_reflns_number     12743
_diffrn_reflns_av_R_equivalents     0.021
_diffrn_reflns_theta_max     27.44
_diffrn_reflns_theta_full     27.44
_diffrn_measured_fraction_theta_max     0.998
_diffrn_measured_fraction_theta_full     0.998
_diffrn_reflns_limit_h_min     -12
_diffrn_reflns_limit_h_max     13
_diffrn_reflns_limit_k_min     -25
_diffrn_reflns_limit_k_max     25
_diffrn_reflns_limit_l_min     -18
_diffrn_reflns_limit_l_max     18
_refine_special_details
;
Refinement of <i>F</i>^2^ against ALL reflections. The weighted <i>R</i>-factor
<i>wR</i> and goodness of fit <i>S</i> are based on <i>F</i>^2^, conventional
<i>R</i>-factors <i>R</i> are based on <i>F</i>, with <i>F</i> set to zero for
negative <i>F</i>^2^. The threshold expression of <i>F</i>^2^ >
\s(<i>F</i>^2^) is used only for calculating <i>R</i>-factors(gt) <i>etc</i>.
and is not relevant to the choice of reflections for refinement.
<i>R</i>-factors based on <i>F</i>^2^ are statistically about twice as large
as those based on <i>F</i>, and <i>R</i>- factors based on ALL data will be
even larger.
;
_reflns_number_total     3113
_reflns_number_gt     2556
_reflns_threshold_expression     F^2^>2\s(F^2^)
_refine_ls_structure_factor_coef     Fsqd
_refine_ls_R_factor_all     0.0304
_refine_ls_R_factor_gt     0.0216
_refine_ls_wR_factor_gt     0.0417
_refine_ls_wR_factor_ref     0.0440
_refine_ls_goodness_of_fit_ref     1.160
_refine_ls_restrained_S_all     1.160
_refine_ls_number_reflns     3113
_refine_ls_number_parameters     175
_refine_ls_number_restraints     0
_refine_ls_hydrogen_treatment     constr
_refine_ls_weighting_scheme     calc
_refine_ls_weighting_details
            'w = 1/[\s^2^(Fo^2^)+(0.0157P)^2^+6.0203P] where P=(Fo^2^+2Fc^2^)/3'
_atom_sites_solution_hydrogens     geom
_atom_sites_solution_primary     direct
_atom_sites_solution_secondary     difmap
_refine_ls_shift/su_max     0.0000
_refine_diff_density_max     0.46
_refine_diff_density_min     -0.39
_refine_ls_extinction_method     none
_refine_ls_extinction_coef     ?
loop_
    _atom_type_symbol
    _atom_type_description
    _atom_type_scat_dispersion_real
    _atom_type_scat_dispersion_imag
    _atom_type_scat_source
    'C' 'C' 0.003 0.002
;
International Tables for Crystallography
(1992, Vol. C, Tables 4.2.6.8 and 6.1.1.4)
;
    'H' 'H' 0.000 0.000
;
International Tables for Crystallography
(1992, Vol. C, Table 6.1.1.4)
;
    'N' 'N' 0.006 0.003
;
International Tables for Crystallography
(1992, Vol. C, Tables 4.2.6.8 and 6.1.1.4)
;
    'O' 'O' 0.011 0.006
;
International Tables for Crystallography
(1992, Vol. C, Tables 4.2.6.8 and 6.1.1.4)
;
    'P' 'P' 0.102 0.094
;
International Tables for Crystallography
(1992, Vol. C, Tables 4.2.6.8 and 6.1.1.4)
;
    'F' 'F' 0.017 0.010
;
International Tables for Crystallography
(1992, Vol. C, Tables 4.2.6.8 and 6.1.1.4)
;
    'Re' 'Re' -1.018 7.231
;
International Tables for Crystallography
(1992, Vol. C, Tables 4.2.6.8 and 6.1.1.4)
;
_computing_data_collection     'PROCESS-AUTO (Rigaku, 2006)'
_computing_cell_refinement     'PROCESS-AUTO (Rigaku, 2006)'
_computing_data_reduction     'CrystalStructure (Rigaku/MSC, 2006)'
_computing_structure_solution     'SIR92 (Altomare <i>et al.</i>, 1994)'
_computing_structure_refinement     'SHELXL97 (Sheldrick, 2008)'
_computing_molecular_graphics     'CrystalMaker (CrystalMaker, 2007)'
_computing_publication_material     'CrystalStructure (Rigaku/MSC, 2006)'
loop_
    _atom_site_type_symbol
    _atom_site_label
    _atom_site_fract_x
    _atom_site_fract_y
    _atom_site_fract_z
    _atom_site_U_iso_or_equiv
    _atom_site_adp_type
    _atom_site_calc_flag
    _atom_site_refinement_flags
    _atom_site_occupancy
    _atom_site_disorder_assembly
    _atom_site_disorder_group
    Re Re1 0.7500 0.2500 0.5000 0.02256(4) Uani d S 1.00 . .
    P P1 0.5000 0.04791(6) 0.7500 0.0334(2) Uani d S 1.00 . .
    F F1 0.5776(2) 0.10485(15) 0.8276(2) 0.0838(8) Uani d . 1.00 . .
    F F2 0.6185(2) 0.04807(14) 0.70289(19) 0.0670(6) Uani d . 1.00 . .
    F F3 0.4238(3) -0.00954(16) 0.6730(2) 0.0962(10) Uani d . 1.00 . .
    O O1 0.90491(19) 0.29340(10) 0.52054(14) 0.0268(4) Uani d . 1.00 . .
    N N1 0.7527(2) 0.27819(12) 0.64789(17) 0.0257(4) Uani d . 1.00 . .
    N N2 0.8575(2) 0.15747(12) 0.55935(16) 0.0249(4) Uani d . 1.00 . .
    C C1 0.6844(3) 0.24197(16) 0.6970(2) 0.0311(6) Uani d . 1.00 . .
    C C2 0.6861(3) 0.25974(15) 0.7926(2) 0.0331(6) Uani d . 1.00 . .
    C C3 0.7583(3) 0.31654(15) 0.8417(2) 0.0311(6) Uani d . 1.00 . .
    C C4 0.8272(3) 0.35354(15) 0.7905(2) 0.0319(6) Uani d . 1.00 . .
    C C5 0.8225(2) 0.33362(15) 0.6953(2) 0.0294(5) Uani d . 1.00 . .
    C C6 0.7652(3) 0.33635(18) 0.9466(2) 0.0440(8) Uani d . 1.00 . .
    C C7 0.9942(3) 0.15588(16) 0.5950(2) 0.0331(6) Uani d . 1.00 . .
    C C8 1.0667(3) 0.09651(17) 0.6268(2) 0.0372(6) Uani d . 1.00 . .
    C C9 1.0011(3) 0.03451(16) 0.6232(2) 0.0323(6) Uani d . 1.00 . .
    C C10 0.8602(3) 0.03686(16) 0.5894(2) 0.0365(6) Uani d . 1.00 . .
    C C11 0.7926(3) 0.09779(15) 0.5586(2) 0.0313(6) Uani d . 1.00 . .
    C C12 1.0782(3) -0.03129(17) 0.6533(2) 0.0418(7) Uani d . 1.00 . .
    H H1 0.6337 0.2031 0.6650 0.037 Uiso c R 1.00 . .
    H H2 0.6373 0.2328 0.8249 0.040 Uiso c R 1.00 . .
    H H4 0.8780 0.3928 0.8209 0.038 Uiso c R 1.00 . .
    H H5 0.8704 0.3600 0.6617 0.035 Uiso c R 1.00 . .
    H H6A 0.7107 0.3044 0.9706 0.053 Uiso c R 1.00 . .
    H H6B 0.7299 0.3829 0.9458 0.053 Uiso c R 1.00 . .
    H H6C 0.8594 0.3347 0.9916 0.053 Uiso c R 1.00 . .
    H H7 1.0423 0.1975 0.5982 0.040 Uiso c R 1.00 . .
    H H8 1.1628 0.0981 0.6514 0.045 Uiso c R 1.00 . .
    H H10 0.8102 -0.0040 0.5876 0.044 Uiso c R 1.00 . .
    H H11 0.6965 0.0977 0.5360 0.038 Uiso c R 1.00 . .
    H H12A 1.0144 -0.0693 0.6453 0.050 Uiso c R 1.00 . .
    H H12B 1.1370 -0.0284 0.7238 0.050 Uiso c R 1.00 . .
    H H12C 1.1334 -0.0391 0.6103 0.050 Uiso c R 1.00 . .
loop_
    _atom_site_aniso_label
    _atom_site_aniso_U_11
    _atom_site_aniso_U_22
    _atom_site_aniso_U_33
    _atom_site_aniso_U_12
    _atom_site_aniso_U_13
    _atom_site_aniso_U_23
    Re1 0.01850(7) 0.02494(7) 0.02294(7) -0.00157(8) 0.00521(5) 0.00297(7)
    P1 0.0302(5) 0.0239(5) 0.0474(6) 0.0000 0.0145(4) 0.0000
    F1 0.0809(19) 0.0820(19) 0.0810(18) -0.0331(15) 0.0174(14) -0.0387(15)
    F2 0.0484(13) 0.0881(18) 0.0769(15) -0.0047(12) 0.0375(12) 0.0053(14)
    F3 0.095(2) 0.084(2) 0.127(2) -0.0475(17) 0.0597(19) -0.0657(18)
    O1 0.0204(9) 0.0301(10) 0.0288(9) -0.0027(7) 0.0066(7) 0.0020(8)
    N1 0.0213(11) 0.0257(10) 0.0284(11) 0.0004(9) 0.0062(9) 0.0022(9)
    N2 0.0233(11) 0.0277(11) 0.0229(10) -0.0007(9) 0.0065(8) 0.0027(8)
    C1 0.0310(13) 0.0327(16) 0.0304(13) -0.0047(12) 0.0110(10) 0.0022(12)
    C2 0.0357(15) 0.0348(18) 0.0317(13) 0.0025(12) 0.0150(11) 0.0065(12)
    C3 0.0330(15) 0.0319(15) 0.0272(13) 0.0116(12) 0.0084(11) 0.0046(11)
    C4 0.0310(15) 0.0281(14) 0.0333(14) 0.0021(12) 0.0062(11) -0.0013(11)
    C5 0.0275(14) 0.0303(14) 0.0295(13) -0.0015(11) 0.0084(11) 0.0029(11)
    C6 0.063(2) 0.0379(17) 0.0343(16) 0.0082(16) 0.0204(15) 0.0007(13)
    C7 0.0248(14) 0.0338(15) 0.0378(15) -0.0013(12) 0.0066(11) 0.0063(12)
    C8 0.0242(14) 0.0424(17) 0.0413(16) 0.0057(13) 0.0062(12) 0.0076(13)
    C9 0.0362(16) 0.0335(15) 0.0267(13) 0.0085(12) 0.0099(11) 0.0030(11)
    C10 0.0362(16) 0.0288(15) 0.0425(16) -0.0022(13) 0.0106(13) 0.0028(12)
    C11 0.0250(14) 0.0326(15) 0.0344(15) -0.0008(12) 0.0073(11) 0.0039(12)
    C12 0.0445(19) 0.0348(17) 0.0448(18) 0.0137(14) 0.0135(14) 0.0044(14)
_geom_special_details
;
All e.s.d.'s (except the e.s.d. in the dihedral angle between two l.s. planes)
are estimated using the full covariance matrix. The cell e.s.d.'s are taken
into account individually in the estimation of e.s.d.'s in distances, angles
and torsion angles; correlations between e.s.d.'s in cell parameters are only
used when they are defined by crystal symmetry. An approximate (isotropic)
treatment of cell e.s.d.'s is used for estimating e.s.d.'s involving l.s.
planes.
;
loop_
    _geom_bond_atom_site_label_1
    _geom_bond_atom_site_label_2
    _geom_bond_site_symmetry_1
    _geom_bond_site_symmetry_2
    _geom_bond_distance
    _geom_bond_publ_flag
    Re1 O1 . . 1.7688(19) yes
    Re1 O1 . 7_656 1.7688(19) no
    Re1 N1 . . 2.147(2) yes
    Re1 N1 . 7_656 2.147(2) no
    Re1 N2 . . 2.146(2) yes
    Re1 N2 . 7_656 2.146(2) no
    P1 F1 . . 1.581(2) no
    P1 F1 . 2_656 1.581(2) no
    P1 F2 . . 1.593(2) no
    P1 F2 . 2_656 1.593(2) no
    P1 F3 . . 1.579(3) no
    P1 F3 . 2_656 1.579(3) no
    N1 C1 . . 1.351(4) no
    N1 C5 . . 1.352(3) no
    N2 C7 . . 1.352(3) no
    N2 C11 . . 1.348(3) no
    C1 C2 . . 1.386(4) no
    C2 C3 . . 1.390(3) no
    C3 C4 . . 1.384(4) no
    C3 C6 . . 1.506(4) no
    C4 C5 . . 1.382(4) no
    C7 C8 . . 1.377(4) no
    C8 C9 . . 1.386(4) no
    C9 C10 . . 1.394(4) no
    C9 C12 . . 1.502(4) no
    C10 C11 . . 1.379(4) no
    C1 H1 . . 0.950 no
    C2 H2 . . 0.950 no
    C4 H4 . . 0.950 no
    C5 H5 . . 0.950 no
    C6 H6A . . 0.980 no
    C6 H6B . . 0.980 no
    C6 H6C . . 0.980 no
    C7 H7 . . 0.950 no
    C8 H8 . . 0.950 no
    C10 H10 . . 0.950 no
    C11 H11 . . 0.950 no
    C12 H12A . . 0.980 no
    C12 H12B . . 0.980 no
    C12 H12C . . 0.980 no
loop_
    _geom_angle_atom_site_label_1
    _geom_angle_atom_site_label_2
    _geom_angle_atom_site_label_3
    _geom_angle_site_symmetry_1
    _geom_angle_site_symmetry_2
    _geom_angle_site_symmetry_3
    _geom_angle
    _geom_angle_publ_flag
    O1 Re1 O1 . . 7_656 180.00(12) yes
    O1 Re1 N1 . . . 90.33(9) yes
    O1 Re1 N1 . . 7_656 89.67(9) no
    O1 Re1 N2 . . . 90.35(8) yes
    O1 Re1 N2 . . 7_656 89.65(8) no
    O1 Re1 N1 7_656 . . 89.67(9) no
    O1 Re1 N1 7_656 . 7_656 90.33(9) no
    O1 Re1 N2 7_656 . . 89.65(8) no
    O1 Re1 N2 7_656 . 7_656 90.35(8) no
    N1 Re1 N1 . . 7_656 180.00(12) no
    N1 Re1 N2 . . . 90.20(8) yes
    N1 Re1 N2 . . 7_656 89.80(8) no
    N1 Re1 N2 7_656 . . 89.80(8) no
    N1 Re1 N2 7_656 . 7_656 90.20(8) no
    N2 Re1 N2 . . 7_656 180.00(12) no
    F1 P1 F1 . . 2_656 90.54(15) no
    F1 P1 F2 . . . 89.65(15) no
    F1 P1 F2 . . 2_656 90.19(15) no
    F1 P1 F3 . . . 179.37(16) no
    F1 P1 F3 . . 2_656 90.02(14) no
    F1 P1 F2 2_656 . . 90.19(15) no
    F1 P1 F2 2_656 . 2_656 89.65(15) no
    F1 P1 F3 2_656 . . 90.02(14) no
    FP P1 F3 2_656 . 2_656 179.37(14) no
    F2 P1 F2 . . 2_656 179.78(16) no
    F2 P1 F3 . . . 90.06(16) no
    F2 P1 F3 . . 2_656 90.10(16) no
    F2 P1 F3 2_656 . . 90.10(16) no
    F2 P1 F3 2_656 . 2_656 90.06(16) no
    F3 P1 F3 . . 2_656 89.41(16) no
    Re1 N1 C1 . . . 121.74(18) no
    Re1 N1 C5 . . . 120.9(2) no
    C1 N1 C5 . . . 117.3(2) no
    Re1 N2 C7 . . . 121.15(19) no
    Re1 N2 C11 . . . 121.84(18) no
    C7 N2 C11 . . . 116.9(2) no
    N1 C1 C2 . . . 122.1(2) no
    C1 C2 C3 . . . 120.8(3) no
    C2 C3 C4 . . . 116.7(2) no
    C2 C3 C6 . . . 122.2(3) no
    C4 C3 C6 . . . 121.1(2) no
    C3 C4 C5 . . . 120.3(2) no
    N1 C5 C4 . . . 122.9(2) no
    N2 C7 C8 . . . 122.8(2) no
    C7 C8 C9 . . . 120.7(2) no
    C8 C9 C10 . . . 116.2(2) no
    C8 C9 C12 . . . 121.6(2) no
    C10 C9 C12 . . . 122.2(2) no
    C9 C10 C11 . . . 120.7(2) no
    N2 C11 C10 . . . 122.6(2) no
    N1 C1 H1 . . . 119.0 no
    C2 C1 H1 . . . 119.0 no
    C1 C2 H2 . . . 119.6 no
    C3 C2 H2 . . . 119.6 no
    C3 C4 H4 . . . 119.9 no
    C5 C4 H4 . . . 119.9 no
    N1 C5 H5 . . . 118.6 no
    C4 C5 H5 . . . 118.6 no
    C3 C6 H6A . . . 109.5 no
    C3 C6 H6B . . . 109.5 no
    C3 C6 H6C . . . 109.5 no
    H6A C6 H6B . . . 109.5 no
    H6A C6 H6C . . . 109.5 no
    H6B C6 H6C . . . 109.5 no
    N2 C7 H7 . . . 118.6 no
    C8 C7 H7 . . . 118.6 no
    C7 C8 H8 . . . 119.6 no
    C9 C8 H8 . . . 119.6 no
    C9 C10 H10 . . . 119.6 no
    C11 C10 H10 . . . 119.6 no
    N2 C11 H11 . . . 118.7 no
    C10 C11 H11 . . . 118.7 no
    C9 C12 H12A . . . 109.5 no
    C9 C12 H12B . . . 109.5 no
    C9 C12 H12C . . . 109.5 no
    H12A C12 H12B . . . 109.5 no
    H12A C12 H12C . . . 109.5 no
    H12B C12 H12C . . . 109.5 no
