# Supplementary material for: trans-Tetra­kis(4-methyl­pyridine-κN)dioxidorhenium(V) hexa­fluorido­phosphate
Source: Acta Crystallogr Sect E Struct Rep Online. 2010 Jun 26;66(Pt 7):m857–8. doi: 10.1107/S160053681002458X (PMC3006941; doi:10.1107/S160053681002458X)
Supplement: Supplementary file 2 [file e-66-0m857-Isup2.hkl]

# 
# h,k,l, Fc-squared, Fo-squared, sigma(Fo-squared) and status flag 
# 
data_I
_shelx_title '  ReO24mpy4PF4' 
_shelx_refln_list_code          4 
_shelx_F_calc_maximum      526.47 
_exptl_crystal_F_000      1440.00 
_reflns_d_resolution_high  0.7711 
 
loop_ 
 _symmetry_equiv_pos_as_xyz 
 'x, y, z' 
 '-x, y, -z+1/2' 
 'x+1/2, y+1/2, z' 
 '-x+1/2, y+1/2, -z+1/2' 
 '-x, -y, -z' 
 'x, -y, z-1/2' 
 '-x+1/2, -y+1/2, -z' 
 'x+1/2, -y+1/2, z-1/2' 
 
_cell_length_a    10.4914 
_cell_length_b    19.5359 
_cell_length_c    14.0923 
_cell_angle_alpha  90.000 
_cell_angle_beta  109.581 
_cell_angle_gamma  90.000 
 
_shelx_F_squared_multiplier     1.000 
 
loop_ 
 _refln_index_h 
 _refln_index_k 
 _refln_index_l 
 _refln_F_squared_calc 
 _refln_F_squared_meas 
 _refln_F_squared_sigma 
 _refln_observed_status 
   2   0   0    88531.62    81988.11     79.77 o 
   4   0   0    44728.63    46274.37     98.46 o 
   6   0   0    39644.20    36908.99    120.01 o 
   8   0   0    34262.86    32882.36    167.86 o 
  10   0   0     9141.74     8795.34    303.41 o 
  12   0   0    16976.45    17452.62    392.52 o 
   3   1   0      300.77      426.30     41.19 o 
   5   1   0     2180.32     2144.68     64.99 o 
   7   1   0       41.69      159.90     65.53 o 
   9   1   0      176.56      225.82     97.74 o 
  11   1   0      303.22      177.36     90.04 o 
   2   2   0   277166.78   252293.70   1236.27 o 
   4   2   0    78379.10    78985.85    275.96 o 
   6   2   0    40459.34    38906.52    401.59 o 
   8   2   0    17753.79    18345.51    184.11 o 
  10   2   0    18293.43    18409.67    109.40 o 
  12   2   0    10094.95     9998.98    239.25 o 
   1   3   0        0.96       25.05     37.00 o 
   3   3   0     8242.03     8366.85     54.95 o 
   5   3   0        6.48      -23.45     55.95 o 
   7   3   0     1213.19     1434.31     57.91 o 
   9   3   0      351.37      383.77     70.75 o 
  11   3   0       82.60      197.45    116.12 o 
   0   4   0   108237.60   107400.68   1597.31 o 
   2   4   0    55973.34    56275.48    274.71 o 
   4   4   0    46179.97    46867.13    360.51 o 
   6   4   0    40420.01    41247.45    236.79 o 
   8   4   0    27876.52    28143.50    293.69 o 
  10   4   0    10684.62    10963.87    101.69 o 
  12   4   0     9522.93     9757.59    169.32 o 
   1   5   0     1085.50     1620.67     66.14 o 
   3   5   0      992.63      899.91     33.00 o 
   5   5   0      110.83       84.17     43.54 o 
   7   5   0     1670.61     1611.12     70.41 o 
   9   5   0       32.17       51.82    144.83 o 
  11   5   0       25.52      -90.51     90.51 o 
   0   6   0    35821.87    35976.94    287.70 o 
   2   6   0    60449.30    61469.23    521.28 o 
   4   6   0    47739.97    45889.66    251.41 o 
   6   6   0    37575.98    38138.52    524.58 o 
   8   6   0    12622.02    12979.94     92.75 o 
  10   6   0     9645.89     9618.84    113.86 o 
  12   6   0     5414.44     5849.64    128.66 o 
   1   7   0     1870.55     1939.07     32.01 o 
   3   7   0      708.23      476.13     34.32 o 
   5   7   0      848.47      936.14     28.56 o 
   7   7   0     1901.89     1969.49     62.42 o 
   9   7   0     1357.44     1402.88    111.11 o 
  11   7   0      113.31      211.90     91.31 o 
   0   8   0    47811.48    48764.08    151.75 o 
   2   8   0    58530.80    60007.66    322.65 o 
   4   8   0    30063.73    30916.51    293.33 o 
   6   8   0    27905.67    26549.80    441.00 o 
   8   8   0     6393.72     6290.67    107.55 o 
  10   8   0    11958.07    11873.39    245.95 o 
  12   8   0     5553.60     5823.83    130.48 o 
   1   9   0     1552.41     1841.54     38.23 o 
   3   9   0      616.67      692.35     39.00 o 
   5   9   0     4738.74     4534.07     94.65 o 
   7   9   0        6.83      -40.43     65.13 o 
   9   9   0      110.70      365.18     76.56 o 
  11   9   0       11.14      112.97     95.27 o 
   0  10   0    72552.90    75558.03    982.19 o 
   2  10   0    39541.89    39278.48    198.67 o 
   4  10   0    38144.23    37203.44    260.44 o 
   6  10   0     1459.43     1594.03    103.20 o 
   8  10   0    25457.07    25192.07     97.49 o 
  10  10   0     8307.74     8613.62    146.24 o 
   1  11   0       58.35       67.05     43.08 o 
   3  11   0       98.59       85.29     47.46 o 
   5  11   0      659.75      689.81     56.40 o 
   7  11   0      111.47       43.23     40.67 o 
   9  11   0       25.19      -53.15    129.94 o 
  11  11   0       91.11      289.07     99.56 o 
   0  12   0    31338.64    30350.79   1094.60 o 
   2  12   0    62368.97    63791.67    211.34 o 
   4  12   0    24913.36    25548.15    113.96 o 
   6  12   0    15919.54    16212.28    248.46 o 
   8  12   0     5482.58     5655.82    106.31 o 
  10  12   0     9924.34    10056.18    138.48 o 
   1  13   0      284.50      538.68     55.37 o 
   3  13   0      948.31      937.12     48.66 o 
   5  13   0       23.83      156.10     89.89 o 
   7  13   0      366.68      343.56     50.87 o 
   9  13   0      413.59      454.40     84.75 o 
   0  14   0    50134.94    53004.85   1285.44 o 
   2  14   0    21813.90    22270.99    119.04 o 
   4  14   0    25215.73    25229.99    274.94 o 
   6  14   0    11351.89    11753.06    188.18 o 
   8  14   0     9606.04     9799.93    218.98 o 
  10  14   0     5908.43     5873.45    197.76 o 
   1  15   0     2188.64     2108.96    104.52 o 
   3  15   0       34.86      222.84     54.42 o 
   5  15   0      205.24      168.34     58.47 o 
   7  15   0        0.92       -9.06    105.07 o 
   9  15   0      102.65      199.87     91.52 o 
   0  16   0     4027.37     4215.74    256.88 o 
   2  16   0    20668.16    21025.26    237.87 o 
   4  16   0    15620.65    16065.95    157.94 o 
   6  16   0    12592.46    12628.54     74.17 o 
   8  16   0     6568.07     6492.06    246.82 o 
   1  17   0     1206.44     1052.81     55.24 o 
   3  17   0      260.50      448.50     57.23 o 
   5  17   0      138.17      314.93     72.87 o 
   7  17   0      143.05      179.09     70.26 o 
   9  17   0       28.97       53.64    110.84 o 
   0  18   0    10070.39    10240.36    108.61 o 
   2  18   0    12886.63    13160.21     80.77 o 
   4  18   0     8082.05     8268.37     69.14 o 
   6  18   0     8263.74     8589.52    137.28 o 
   8  18   0     4218.73     4301.39    146.88 o 
   1  19   0      877.04      848.58     77.65 o 
   3  19   0       36.34      138.69     69.59 o 
   5  19   0       16.55       24.26    100.68 o 
   7  19   0       28.23       48.85     89.82 o 
   0  20   0    21247.07    20705.09    193.45 o 
   2  20   0     6292.50     6490.02     81.71 o 
   4  20   0     7337.61     7549.48     85.34 o 
   6  20   0     3662.33     4076.50     86.27 o 
   1  21   0      163.43      255.67     89.04 o 
   3  21   0      275.08      435.60     69.43 o 
   5  21   0        0.29      -86.08     86.08 o 
   7  21   0      702.83      906.56    112.08 o 
   0  22   0     7097.68     7592.37    522.81 o 
   2  22   0     7355.68     7138.26    141.58 o 
   4  22   0     3341.94     3118.03     97.03 o 
   6  22   0     4662.62     4683.49    113.82 o 
   1  23   0      183.57      458.76    121.67 o 
   3  23   0       42.99      180.88     90.42 o 
   5  23   0      116.03      190.22     96.10 o 
   0  24   0     7541.15     7060.91    405.64 o 
   2  24   0     3611.88     3783.67    111.36 o 
   4  24   0     3904.80     4182.26     96.20 o 
   1  25   0       22.38     -104.15    104.15 o 
 -13   1   1     9460.91     9509.98    114.38 o 
 -11   1   1    11828.72    12578.02    134.82 o 
  -9   1   1    18647.12    18259.35    161.11 o 
  -7   1   1    33937.53    34118.75    184.24 o 
  -5   1   1    38243.55    38890.34     52.78 o 
  -3   1   1    43162.97    42232.90   1083.40 o 
   1   1   1   112244.34   105998.84    384.49 o 
   3   1   1    40868.10    39857.60    329.21 o 
   5   1   1    26373.78    25540.01    213.28 o 
   7   1   1    34850.36    35736.92    109.18 o 
   9   1   1    17913.06    17980.29    173.06 o 
  11   1   1     7472.11     7649.38    108.49 o 
 -12   2   1      261.41      257.59    133.50 o 
 -10   2   1     1410.17     1369.84    110.66 o 
  -8   2   1      973.20     1027.03     77.18 o 
  -6   2   1       77.27      162.51     33.10 o 
  -4   2   1     4365.11     4856.37     56.18 o 
  -2   2   1    44339.21    45229.34    545.13 o 
   2   2   1    12591.63    13227.51    156.95 o 
   4   2   1      611.08      841.04    110.75 o 
   6   2   1        0.00      -47.84     47.84 o 
   8   2   1      157.14      220.70     90.81 o 
  10   2   1        0.01     -112.40    112.40 o 
  12   2   1       14.28      130.53    109.56 o 
 -11   3   1    14416.86    14273.91    175.85 o 
  -9   3   1    26326.38    27040.26    112.09 o 
  -7   3   1    31622.57    32396.91    378.89 o 
  -5   3   1    36036.44    34172.24    101.89 o 
  -3   3   1    16977.39    16611.44    184.53 o 
  -1   3   1    90992.66    89990.43    316.72 o 
   1   3   1    56325.35    55777.41    278.26 o 
   3   3   1    78025.48    80340.37    302.50 o 
   5   3   1    86443.77    90613.38    151.75 o 
   7   3   1    38203.71    38613.48    377.33 o 
   9   3   1     8530.75     8589.74    184.98 o 
  11   3   1    12124.86    12207.44    123.99 o 
 -12   4   1      936.52     1018.29    108.45 o 
 -10   4   1        0.82      -13.25     76.37 o 
  -8   4   1      203.78      113.17    138.56 o 
  -6   4   1        8.81      -47.19     47.19 o 
  -4   4   1     1958.10     1963.89     99.25 o 
  -2   4   1       20.98      307.07     32.64 o 
   0   4   1    54659.01    57708.69    227.18 o 
   2   4   1     7113.85     7978.14     78.54 o 
   4   4   1       85.45       82.77     51.89 o 
   6   4   1      106.66       46.23     68.87 o 
   8   4   1     2555.87     2671.87     67.29 o 
  10   4   1      348.28      314.83    115.30 o 
  12   4   1       18.55       20.31    124.44 o 
 -11   5   1    19234.47    18906.73    332.76 o 
  -9   5   1    14238.17    13980.83    176.93 o 
  -7   5   1    50664.59    48018.80    366.83 o 
  -5   5   1    35224.31    35992.27    487.06 o 
  -3   5   1    21949.81    21849.21     91.76 o 
  -1   5   1    37214.05    38134.64    180.58 o 
   1   5   1   223109.33   208614.42    629.70 o 
   3   5   1   112137.93   115213.71    234.87 o 
   5   5   1    76868.99    78079.06    699.90 o 
   7   5   1    23994.42    23980.94    327.14 o 
   9   5   1    17411.95    17368.27    376.43 o 
  11   5   1     5587.20     5577.06    690.88 o 
 -12   6   1      227.66      363.45    108.62 o 
 -10   6   1      740.41      777.60     77.82 o 
  -8   6   1     3164.43     2891.79     71.72 o 
  -6   6   1     7495.67     7393.59    117.84 o 
  -4   6   1     1592.68     1805.84     38.91 o 
  -2   6   1      148.17       75.87     28.26 o 
   0   6   1        0.14       35.19     42.96 o 
   2   6   1     7180.08     6600.17     59.58 o 
   4   6   1       59.90      149.29     35.13 o 
   6   6   1     6723.50     6188.45    147.75 o 
   8   6   1      309.99      424.64    103.67 o 
  10   6   1      505.41      586.06    122.77 o 
  12   6   1      128.89      128.16    104.60 o 
 -11   7   1     9045.20     8823.81    153.12 o 
  -9   7   1    23336.80    23305.24    259.84 o 
  -7   7   1    20744.69    20731.23    284.44 o 
  -5   7   1    33055.70    32412.36    266.27 o 
  -3   7   1    90353.21    95296.91    149.51 o 
  -1   7   1    40462.67    41005.31    112.26 o 
   1   7   1    58324.39    61702.51    276.95 o 
   3   7   1   144324.05   145615.78    785.47 o 
   5   7   1    59797.34    59798.92    644.25 o 
   7   7   1    26756.14    26649.74    309.94 o 
   9   7   1     9960.89    10056.38    163.78 o 
  11   7   1     6510.78     6591.15    111.74 o 
 -12   8   1        4.20       31.87    150.62 o 
 -10   8   1       31.07       36.04    115.26 o 
  -8   8   1     6806.47     6977.55    132.84 o 
  -6   8   1      117.91       90.54     31.16 o 
  -4   8   1     3179.12     3450.10    116.41 o 
  -2   8   1     9695.97     9878.73     51.21 o 
   0   8   1      484.72      574.70     31.61 o 
   2   8   1     2899.26     2780.37     37.98 o 
   4   8   1     1049.30      754.27     39.24 o 
   6   8   1     2944.00     2909.86     60.41 o 
   8   8   1     3980.84     3887.65     90.84 o 
  10   8   1       80.25      103.11     84.37 o 
 -11   9   1    12451.84    12521.12    162.07 o 
  -9   9   1    17877.90    17629.85    240.20 o 
  -7   9   1    15844.07    15813.31     91.90 o 
  -5   9   1    28739.17    28216.23    234.57 o 
  -3   9   1    24423.08    23157.64    114.36 o 
  -1   9   1    51415.06    52615.48    282.71 o 
   1   9   1    56552.01    57802.00    257.35 o 
   3   9   1    35774.71    35817.86    410.36 o 
   5   9   1    30574.00    30233.38    456.99 o 
   7   9   1    24810.32    23969.71    165.66 o 
   9   9   1    16982.47    16732.59    183.12 o 
  11   9   1     8786.50     8887.98    174.44 o 
 -12  10   1       27.50      -82.75    266.19 o 
 -10  10   1        7.82      153.95    163.80 o 
  -8  10   1      149.62      175.82     95.06 o 
  -6  10   1      662.02      665.85     42.96 o 
  -4  10   1      135.72      143.24     47.16 o 
  -2  10   1      102.04       63.99     42.47 o 
   0  10   1       20.82      106.81     43.30 o 
   2  10   1        7.34        6.06     41.56 o 
   4  10   1        5.53        5.51     44.05 o 
   6  10   1      799.45      735.67     45.55 o 
   8  10   1        1.32       49.94     77.64 o 
  10  10   1       77.29       83.52    186.77 o 
 -11  11   1     8266.82     8316.66    213.63 o 
  -9  11   1    13539.84    13515.47    157.71 o 
  -7  11   1    12462.32    11190.15    398.83 o 
  -5  11   1    16983.94    16803.13     74.94 o 
  -3  11   1    36911.48    35803.22    228.11 o 
  -1  11   1    28234.58    27633.92    247.72 o 
   1  11   1    27785.59    28012.51    262.69 o 
   3  11   1    28506.78    27017.51    207.02 o 
   5  11   1    20978.63    20559.54    140.88 o 
   7  11   1    12041.58    12067.86    245.14 o 
   9  11   1    14480.57    14285.68    125.64 o 
  11  11   1     6908.07     6763.80    334.51 o 
 -10  12   1       63.78       48.74    183.10 o 
  -8  12   1      776.74      859.25     87.80 o 
  -6  12   1        0.69       25.91     69.99 o 
  -4  12   1       81.73      205.15     48.07 o 
  -2  12   1      830.87      926.39     58.68 o 
   0  12   1       39.10       63.24     39.20 o 
   2  12   1      659.94      692.83     69.53 o 
   4  12   1        0.21       53.02     77.83 o 
   6  12   1       54.70       89.82    136.76 o 
   8  12   1       64.44      -36.39     91.51 o 
  10  12   1       36.41       88.30    113.18 o 
 -11  13   1     5456.21     5481.00    147.25 o 
  -9  13   1    12389.90    12305.21     97.76 o 
  -7  13   1     6714.66     6658.98    180.95 o 
  -5  13   1    18688.55    18497.49    303.89 o 
  -3  13   1    21565.65    21612.22    100.15 o 
  -1  13   1    34582.09    35428.78    257.39 o 
   1  13   1    15421.39    14701.15    125.88 o 
   3  13   1    40845.40    40940.42    263.29 o 
   5  13   1    11000.94    11194.47    116.83 o 
   7  13   1    10061.71    10400.80     71.10 o 
   9  13   1     6676.47     6849.82    207.34 o 
 -10  14   1      108.73      267.29    108.96 o 
  -8  14   1      345.78      328.89     75.74 o 
  -6  14   1      390.01      395.75     63.00 o 
  -4  14   1      416.08      370.95     62.26 o 
  -2  14   1      474.85      410.76     65.29 o 
   0  14   1     2079.06     2347.50     47.04 o 
   2  14   1     1342.08     1290.68     92.38 o 
   4  14   1       45.56      155.18     60.89 o 
   6  14   1        8.20       30.45     95.04 o 
   8  14   1       36.95      -26.78    109.38 o 
  10  14   1      432.74      362.95    207.88 o 
  -9  15   1     6738.67     6630.71    112.46 o 
  -7  15   1    12148.77    11685.10    204.76 o 
  -5  15   1     7383.46     7509.19     63.09 o 
  -3  15   1    21865.69    22343.03    225.51 o 
  -1  15   1     4739.55     4304.29     87.58 o 
   1  15   1    34735.31    35380.70    291.93 o 
   3  15   1    18856.19    18780.14    113.26 o 
   5  15   1    18648.07    18370.60    263.92 o 
   7  15   1     6600.35     6619.91     72.99 o 
   9  15   1     6278.32     6460.71    253.07 o 
 -10  16   1      423.23      663.30    243.53 o 
  -8  16   1       35.31      227.84    136.58 o 
  -6  16   1      221.54      368.52     65.00 o 
  -4  16   1       96.56      178.78     62.64 o 
  -2  16   1     3747.23     3872.97     84.50 o 
   0  16   1     2193.76     2211.62    149.97 o 
   2  16   1      542.44      553.19     63.36 o 
   4  16   1      106.92      134.38     72.18 o 
   6  16   1      160.99      175.13     65.92 o 
   8  16   1      457.69      470.45     85.45 o 
  -9  17   1     6180.20     6262.93    218.12 o 
  -7  17   1     7992.88     7834.64    115.40 o 
  -5  17   1    12459.20    12511.79    123.92 o 
  -3  17   1     6714.09     6685.68     77.86 o 
  -1  17   1    14366.22    14841.44    291.16 o 
   1  17   1     9287.31     9215.95    152.85 o 
   3  17   1    21051.62    21120.57    283.65 o 
   5  17   1    16954.57    16895.73    148.37 o 
   7  17   1     8868.32     8965.35     91.31 o 
   9  17   1     3153.34     3365.75    142.71 o 
  -8  18   1     1115.17     1017.08    107.14 o 
  -6  18   1       26.71       20.42     76.60 o 
  -4  18   1        5.59       58.61     99.76 o 
  -2  18   1      919.55      812.74     80.22 o 
   0  18   1     2212.57     2283.11     56.99 o 
   2  18   1      121.31      -10.43     67.69 o 
   4  18   1     1295.33     1164.08     63.57 o 
   6  18   1       14.78      118.67     93.96 o 
   8  18   1       23.09      146.52    116.69 o 
  -7  19   1     7048.35     7302.37    127.67 o 
  -5  19   1     6972.40     7164.15     99.60 o 
  -3  19   1    10851.68    11057.94    254.66 o 
  -1  19   1    12689.18    12722.13     69.18 o 
   1  19   1    15830.06    15994.95    175.71 o 
   3  19   1    10192.24    10208.10     79.11 o 
   5  19   1     8403.02     8583.99    141.80 o 
   7  19   1     7539.00     7401.26    118.59 o 
  -8  20   1       84.91      155.70    122.53 o 
  -6  20   1       50.46       34.00    144.50 o 
  -4  20   1       31.10      125.84     73.86 o 
  -2  20   1      147.24      267.35     88.32 o 
   0  20   1       99.30       78.57     68.35 o 
   2  20   1       11.91       86.44     77.01 o 
   4  20   1        3.23      -89.02     89.02 o 
   6  20   1       70.90       67.68    138.46 o 
  -7  21   1     5747.64     5975.74    199.56 o 
  -5  21   1     5423.00     5637.80    106.39 o 
  -3  21   1     6932.82     6976.74    153.08 o 
  -1  21   1     9745.01     9766.10    154.19 o 
   1  21   1     8743.16     8375.55     86.31 o 
   3  21   1     7154.03     7295.24     73.57 o 
   5  21   1     6869.96     7195.31    203.89 o 
  -6  22   1        5.41       51.54     92.94 o 
  -4  22   1        2.19      177.73     89.81 o 
  -2  22   1        0.22       42.75     70.43 o 
   0  22   1      103.74      163.90     67.89 o 
   2  22   1       15.67     -114.51    114.51 o 
   4  22   1      122.43      351.54     73.21 o 
   6  22   1      134.20      426.34     84.54 o 
  -5  23   1     5025.47     5364.14     97.54 o 
  -3  23   1     2234.77     2412.65    131.86 o 
  -1  23   1     8828.62     8568.18    152.55 o 
   1  23   1     6217.20     6311.77     80.89 o 
   3  23   1     4114.31     4042.06    103.11 o 
   5  23   1     2821.33     2604.82     99.21 o 
  -4  24   1       17.76      244.90    128.40 o 
  -2  24   1        1.99       37.44     86.65 o 
   0  24   1        5.25      -16.64     74.66 o 
   2  24   1      357.73      489.84     87.49 o 
  -1  25   1     3364.29     3430.05    117.17 o 
   1  25   1     5877.11     6003.00    186.87 o 
 -12   0   2     5283.52     5439.64    120.24 o 
 -10   0   2    20350.80    18279.72   1259.64 o 
  -8   0   2    27550.17    27265.98    141.66 o 
  -6   0   2    56460.04    52217.99    776.10 o 
  -4   0   2    65276.23    66824.56    169.19 o 
  -2   0   2   140015.63   132732.33    175.71 o 
   0   0   2    13326.43    14855.66     31.15 o 
   2   0   2    54677.70    52152.44    350.96 o 
   4   0   2    42215.23    41697.29    377.56 o 
   6   0   2    50714.85    51762.63   1587.01 o 
   8   0   2    26319.97    25186.94    291.75 o 
  10   0   2    12099.49    12474.42    308.06 o 
  12   0   2     4988.27     5030.87    169.78 o 
 -13   1   2      132.62      -45.07    101.08 o 
 -11   1   2       91.07      229.97    113.94 o 
  -9   1   2      175.54      152.68     41.61 o 
  -7   1   2     1570.34     1732.66     46.00 o 
  -5   1   2    10504.78    10709.11     87.58 o 
  -3   1   2     8462.57     7977.17     24.70 o 
  -1   1   2    20793.55    20888.36    148.88 o 
   1   1   2    37658.45    37838.13    189.25 o 
   3   1   2    16976.74    17441.08    194.09 o 
   5   1   2     1711.22     2012.98     63.06 o 
   7   1   2      707.14      706.45     50.67 o 
   9   1   2     1756.78     1628.13    101.83 o 
  11   1   2      414.42      517.13     85.85 o 
 -12   2   2     9926.42    10050.04    104.24 o 
 -10   2   2    10319.84     9933.86    185.96 o 
  -8   2   2    42129.75    41718.29    412.76 o 
  -6   2   2    50726.00    52160.70    177.93 o 
  -4   2   2    35420.05    34301.79    343.81 o 
  -2   2   2    12761.00    13242.66     38.53 o 
   0   2   2   133523.08   126245.48    689.76 o 
   2   2   2    10242.03     9872.66     72.81 o 
   4   2   2    40019.60    40416.82    387.24 o 
   6   2   2    49063.15    48108.42    211.87 o 
   8   2   2    31035.89    30993.41    418.35 o 
  10   2   2     9612.29     9853.21     93.90 o 
  12   2   2     8476.73     8917.78    106.15 o 
 -13   3   2        0.07     -143.54    159.09 o 
 -11   3   2       22.44      110.21    115.06 o 
  -9   3   2     1178.49     1235.41    111.69 o 
  -7   3   2       15.14       35.23     51.94 o 
  -5   3   2      375.36      452.30     18.54 o 
  -3   3   2     2728.07     2394.25     29.14 o 
  -1   3   2     7584.36     7737.09     18.42 o 
   1   3   2      319.69      468.43     47.43 o 
   3   3   2     3215.16     3038.61     27.46 o 
   5   3   2     3320.85     3366.72     88.35 o 
   7   3   2        3.78       45.62     58.20 o 
   9   3   2      592.52      629.27     80.48 o 
  11   3   2       43.97      -41.00     77.48 o 
 -12   4   2    10740.01    10887.07    154.97 o 
 -10   4   2    15720.74    16129.79    268.05 o 
  -8   4   2    21114.26    21981.18    227.50 o 
  -6   4   2    45786.76    45793.86    183.19 o 
  -4   4   2    33677.54    33532.98    321.07 o 
  -2   4   2    45773.85    45856.30    243.95 o 
   0   4   2    24247.53    25925.69     72.21 o 
   2   4   2    45962.93    44384.98    317.41 o 
   4   4   2    34592.81    34379.01    277.02 o 
   6   4   2    35738.24    35515.84    551.47 o 
   8   4   2    16568.55    16940.16    331.65 o 
  10   4   2    13864.08    13938.17    256.14 o 
  12   4   2     6258.50     6340.96    167.93 o 
 -11   5   2       12.95       20.66    141.35 o 
  -9   5   2      387.46      314.09     86.92 o 
  -7   5   2      254.92      501.83     66.09 o 
  -5   5   2     1405.04     1314.20     51.57 o 
  -3   5   2      129.17      223.22     26.19 o 
  -1   5   2      726.53      867.61     44.94 o 
   1   5   2     1004.32     1241.61     42.20 o 
   3   5   2      639.59      581.86     50.28 o 
   5   5   2      595.21      716.95     44.99 o 
   7   5   2      883.44      929.82    141.36 o 
   9   5   2       15.92       53.90     75.42 o 
  11   5   2      263.77      197.32    242.52 o 
 -12   6   2     7709.79     7712.87    102.06 o 
 -10   6   2    16070.67    16674.63    105.32 o 
  -8   6   2    21839.20    21794.81    241.22 o 
  -6   6   2    43853.96    44402.70    726.20 o 
  -4   6   2    56749.08    58247.88    328.09 o 
  -2   6   2    35974.80    35459.61    195.87 o 
   0   6   2    33950.49    34771.66    187.18 o 
   2   6   2    76128.63    79796.92    555.61 o 
   4   6   2    35003.86    33341.69    205.50 o 
   6   6   2    27443.98    27120.39    175.64 o 
   8   6   2     8765.70     8689.71    113.31 o 
  10   6   2     9541.04     9685.22     92.26 o 
 -11   7   2      558.74      381.25     92.99 o 
  -9   7   2     2033.46     2148.54     90.44 o 
  -7   7   2        5.30      124.90    187.06 o 
  -5   7   2     1852.48     1849.53     34.75 o 
  -3   7   2       23.48      200.17     37.65 o 
  -1   7   2      312.19      337.96     52.02 o 
   1   7   2     4875.20     5910.82     29.93 o 
   3   7   2     3486.58     3702.08     65.76 o 
   5   7   2       86.09       59.03     30.88 o 
   7   7   2      163.07      337.46    183.41 o 
   9   7   2        1.30     -120.49    120.49 o 
  11   7   2        0.07      110.52    143.57 o 
 -12   8   2     7968.82     7929.22    238.62 o 
 -10   8   2    13466.08    13250.91    250.01 o 
  -8   8   2    35847.47    35421.07    138.20 o 
  -6   8   2    24687.68    25416.04    330.79 o 
  -4   8   2    40349.88    39367.76    324.99 o 
  -2   8   2    52976.21    51493.40    293.81 o 
   0   8   2    34046.45    33729.80    156.66 o 
   2   8   2    25866.00    26415.34    190.18 o 
   4   8   2    60934.57    60826.08    584.99 o 
   6   8   2    17363.39    17151.27    122.67 o 
   8   8   2    21305.69    21386.14    483.74 o 
  10   8   2     7990.46     8368.50     96.52 o 
 -11   9   2     1594.46     1656.27    155.30 o 
  -9   9   2      150.99      352.55    202.70 o 
  -7   9   2     9981.04     9633.74    139.60 o 
  -5   9   2      761.58      657.56     46.68 o 
  -3   9   2     2932.60     3359.52     57.91 o 
  -1   9   2      389.40      431.47     30.61 o 
   1   9   2    17776.14    19464.60    164.80 o 
   3   9   2      892.94      488.81     41.29 o 
   5   9   2     2004.84     2165.60     53.56 o 
   7   9   2       32.06       50.28    118.92 o 
   9   9   2      821.65      553.15    178.97 o 
  11   9   2        0.97      318.85    122.37 o 
 -12  10   2     6460.14     6821.72    263.55 o 
 -10  10   2    20412.30    19645.27    129.94 o 
  -8  10   2    11906.76    11725.69    341.58 o 
  -6  10   2    33121.32    32553.09    444.81 o 
  -4  10   2    37384.26    37514.50    116.29 o 
  -2  10   2    27948.04    28637.59    324.01 o 
   0  10   2    14455.29    13399.36    117.16 o 
   2  10   2    47267.77    43583.58    461.73 o 
   4  10   2    23014.37    22440.34    288.33 o 
   6  10   2    34086.78    34247.38    463.25 o 
   8  10   2    22212.84    21832.96     98.21 o 
  10  10   2    14278.99    13954.21    365.44 o 
 -11  11   2        1.46      -12.02    117.54 o 
  -9  11   2     1309.51     1538.80    136.89 o 
  -7  11   2      477.45      389.45    104.92 o 
  -5  11   2     3706.26     3548.10    126.35 o 
  -3  11   2     4118.97     4172.83     50.66 o 
  -1  11   2      990.21     1060.35     35.47 o 
   1  11   2     1192.19     1135.17     41.61 o 
   3  11   2     7354.58     7538.07     67.59 o 
   5  11   2      235.39      292.86     65.26 o 
   7  11   2     2823.14     2707.91     71.31 o 
   9  11   2       16.66      -26.65    101.98 o 
 -10  12   2     9040.98     8737.71    105.69 o 
  -8  12   2    23456.44    22165.11    601.13 o 
  -6  12   2    14435.71    14904.61    217.44 o 
  -4  12   2    39005.39    39490.73    241.93 o 
  -2  12   2    31752.44    30543.81     69.25 o 
   0  12   2    36989.48    36332.69    576.05 o 
   2  12   2    15219.25    15300.47    112.19 o 
   4  12   2    37557.95    38380.28    470.29 o 
   6  12   2    15284.70    14790.65    203.93 o 
   8  12   2    19238.32    18869.62    153.05 o 
  10  12   2     8436.71     8426.86    148.30 o 
 -11  13   2       33.25      307.22    110.27 o 
  -9  13   2       14.67       63.60    170.17 o 
  -7  13   2     1392.48     1214.12     52.07 o 
  -5  13   2       32.46       72.88     52.52 o 
  -3  13   2     2453.20     2810.34     47.48 o 
  -1  13   2       43.47        6.74     55.26 o 
   1  13   2      282.25      283.01     62.00 o 
   3  13   2       98.10      326.88     59.54 o 
   5  13   2      229.36      176.39     81.69 o 
   7  13   2      274.64      146.09     43.59 o 
   9  13   2      543.36      548.09    112.28 o 
 -10  14   2     9901.20    10025.97    117.94 o 
  -8  14   2     8300.97     8625.94    261.32 o 
  -6  14   2    16132.29    16243.98    123.55 o 
  -4  14   2    28508.72    28041.46     95.43 o 
  -2  14   2    29969.80    30526.23    127.37 o 
   0  14   2    14058.41    14127.62    147.40 o 
   2  14   2    33720.27    33602.10    109.44 o 
   4  14   2    14110.25    14459.07    142.70 o 
   6  14   2    14036.03    14084.00    251.80 o 
   8  14   2    11499.86    10988.38    273.44 o 
  10  14   2     7574.84     7548.19    183.45 o 
  -9  15   2       25.94      126.05    154.47 o 
  -7  15   2        0.91       40.74     55.85 o 
  -5  15   2      657.25      541.62     70.23 o 
  -3  15   2       15.79       84.40     52.87 o 
  -1  15   2      320.36      390.32     49.36 o 
   1  15   2     1327.85     1442.89     51.35 o 
   3  15   2      486.16      714.09     54.28 o 
   5  15   2      313.73      359.16    103.93 o 
   7  15   2        9.97       48.67     82.08 o 
   9  15   2      227.99      230.22    150.51 o 
 -10  16   2     4534.07     4434.68    125.08 o 
  -8  16   2     9066.28     9092.32     93.49 o 
  -6  16   2    15273.40    14949.41    125.23 o 
  -4  16   2    10689.89    10637.73    108.34 o 
  -2  16   2    14916.71    14437.13    148.06 o 
   0  16   2    10939.85    11409.12    262.67 o 
   2  16   2    17142.95    17537.86    295.80 o 
   4  16   2    20077.27    19505.72    231.65 o 
   6  16   2    10407.10    10239.56     96.90 o 
   8  16   2     5283.09     5085.53    132.64 o 
  -9  17   2      603.37      560.20    147.32 o 
  -7  17   2       38.88       62.96     40.23 o 
  -5  17   2      706.78      641.11    136.69 o 
  -3  17   2       60.01       55.87     79.82 o 
  -1  17   2      220.76      241.17     53.34 o 
   1  17   2      289.37      474.12     68.63 o 
   3  17   2      194.45      247.34     65.80 o 
   5  17   2       14.72      178.41     86.04 o 
   7  17   2      225.43      206.59     89.07 o 
  -8  18   2     8705.58     8587.75    221.17 o 
  -6  18   2     7950.28     7985.50     81.11 o 
  -4  18   2    13634.55    13430.39     78.47 o 
  -2  18   2     6699.08     6835.27    105.34 o 
   0  18   2    15667.41    15377.32     90.93 o 
   2  18   2    12139.78    11923.15    158.65 o 
   4  18   2    11487.65    11489.92     92.74 o 
   6  18   2     8767.01     8777.56    129.08 o 
   8  18   2     6917.64     7256.83    178.30 o 
  -7  19   2      447.30      515.32     59.47 o 
  -5  19   2      478.11      358.94     77.38 o 
  -3  19   2       19.80      139.65     62.55 o 
  -1  19   2      732.19      875.14     59.20 o 
   1  19   2      189.84      224.74     58.74 o 
   3  19   2       60.14      -48.22     62.76 o 
   5  19   2       67.47      310.95     95.74 o 
   7  19   2      350.76      324.81     91.58 o 
  -8  20   2     5987.66     5852.90    127.70 o 
  -6  20   2    10167.14    10401.27    170.38 o 
  -4  20   2     6886.00     7150.38    163.65 o 
  -2  20   2    13752.79    13615.60    207.72 o 
   0  20   2     9104.04     9193.09    155.07 o 
   2  20   2    11425.48    11404.36     81.63 o 
   4  20   2     7039.82     7103.70     96.16 o 
   6  20   2     9610.63     9900.56    182.10 o 
  -7  21   2       13.18      180.44    158.13 o 
  -5  21   2      282.14      842.95    123.58 o 
  -3  21   2      315.42      428.04     75.01 o 
  -1  21   2       27.36      147.98     74.91 o 
   1  21   2     1368.36     1323.68    101.78 o 
   3  21   2       46.05      -56.32     81.09 o 
   5  21   2       30.50      326.12     98.18 o 
  -6  22   2     5319.91     5378.65    112.69 o 
  -4  22   2     7062.77     6673.70    115.06 o 
  -2  22   2     5967.70     6231.71    104.83 o 
   0  22   2    12212.52    11714.73    201.80 o 
   2  22   2     4490.80     4279.98     72.77 o 
   4  22   2     7725.76     7668.18     86.04 o 
  -5  23   2       13.48      270.51    141.33 o 
  -3  23   2       22.62      181.45    102.56 o 
  -1  23   2      240.16      102.22     84.68 o 
   1  23   2       23.27      265.44     93.05 o 
   3  23   2      183.96      171.03     76.01 o 
  -4  24   2     3912.99     4131.00    185.46 o 
  -2  24   2     7450.02     7078.21     94.32 o 
   0  24   2     5944.32     5957.63     96.91 o 
   2  24   2     4693.47     4676.26    172.76 o 
  -1  25   2       13.59       37.56    134.52 o 
   1  25   2      129.62      257.74    115.76 o 
 -13   1   3     8026.46     8510.77     96.65 o 
 -11   1   3    11216.80    11282.21    186.00 o 
  -9   1   3    22104.30    22474.12    381.75 o 
  -7   1   3    31117.21    31873.76     70.65 o 
  -5   1   3    60814.24    64703.83    494.78 o 
  -3   1   3    31206.15    31620.43    110.76 o 
  -1   1   3   174088.45   165779.06    624.59 o 
   1   1   3    24835.78    25042.43     54.96 o 
   3   1   3    20666.73    20380.00    142.32 o 
   5   1   3    31503.85    30747.06    236.29 o 
   7   1   3    28783.95    28646.72    157.09 o 
   9   1   3     7803.17     7545.07    215.44 o 
  11   1   3     8691.03     8841.86    122.29 o 
 -12   2   3       73.60      -41.75    111.68 o 
 -10   2   3        3.33      -42.22     42.22 o 
  -8   2   3      115.55      171.66     84.26 o 
  -6   2   3     2643.40     3250.60     27.69 o 
  -4   2   3     7008.13     7120.63     40.64 o 
  -2   2   3       34.63      109.96     18.78 o 
   0   2   3     8172.19     8575.62     68.86 o 
   2   2   3        0.73       18.08     21.57 o 
   4   2   3      351.37      410.77     44.94 o 
   6   2   3     1495.19     1466.99     61.88 o 
   8   2   3      788.35      704.98     80.22 o 
  10   2   3       62.18      156.19     77.67 o 
 -13   3   3     5219.55     5106.30    116.98 o 
 -11   3   3     8310.47     8260.09    210.54 o 
  -9   3   3    11919.87    11657.53    149.24 o 
  -7   3   3    52828.45    51845.52    446.32 o 
  -5   3   3    28807.24    29169.19    267.47 o 
  -3   3   3    58344.91    58377.85    365.82 o 
  -1   3   3    20996.00    20850.84    147.73 o 
   1   3   3    84938.91    85594.61    320.19 o 
   3   3   3    23377.00    23493.22    198.08 o 
   5   3   3    30633.83    30494.07    222.75 o 
   7   3   3    20037.59    20219.40    683.02 o 
   9   3   3    19395.09    19091.14    294.77 o 
  11   3   3     7201.87     7232.49    119.30 o 
 -12   4   3       21.16      308.80     90.45 o 
 -10   4   3       66.60      -22.41    107.89 o 
  -8   4   3     1800.11     1584.94     58.03 o 
  -6   4   3     6798.18     6831.63     82.26 o 
  -4   4   3     2480.56     2711.50     38.96 o 
  -2   4   3     3462.28     3274.95     26.40 o 
   0   4   3      321.81      358.43     75.30 o 
   2   4   3     5004.17     4876.42     62.73 o 
   4   4   3      332.13      341.87     20.18 o 
   6   4   3     1981.75     1991.77    168.29 o 
   8   4   3        1.96      175.33     66.44 o 
  10   4   3      265.12      193.00     78.59 o 
 -13   5   3     5893.16     6338.97    107.43 o 
 -11   5   3     5018.43     4822.71    176.04 o 
  -9   5   3    17000.61    17081.66    147.64 o 
  -7   5   3    14892.67    14906.17    163.78 o 
  -5   5   3    53873.23    53414.43    418.13 o 
  -3   5   3    97122.49    98230.15    388.35 o 
  -1   5   3    59736.80    60250.55    891.52 o 
   1   5   3    14047.00    13316.42    138.20 o 
   3   5   3    45466.79    43806.73    184.99 o 
   5   5   3    18935.51    17927.95    317.63 o 
   7   5   3    22933.33    23083.14    304.81 o 
   9   5   3    10427.04    10988.11    233.94 o 
  11   5   3     9514.60     9426.62    102.31 o 
 -12   6   3      181.53      210.07     66.23 o 
 -10   6   3      172.09      257.58    124.89 o 
  -8   6   3       19.18      122.21     57.67 o 
  -6   6   3       13.25       85.44     70.99 o 
  -4   6   3      961.41     1199.82     48.04 o 
  -2   6   3        2.15       37.60     42.52 o 
   0   6   3     8249.07     7740.30     71.60 o 
   2   6   3      175.71      159.33     59.71 o 
   4   6   3        2.81       82.60     25.51 o 
   6   6   3      163.96      162.71     69.65 o 
   8   6   3      728.65      560.08     85.10 o 
  10   6   3      327.20      241.82     59.78 o 
 -11   7   3     9628.38     9663.70    265.49 o 
  -9   7   3     4164.06     4311.25     62.87 o 
  -7   7   3    50403.97    49952.20    395.91 o 
  -5   7   3    38296.13    40058.27    142.90 o 
  -3   7   3    26575.97    27119.42    106.29 o 
  -1   7   3    52277.71    54039.82    478.66 o 
   1   7   3   109151.97   107544.58    954.93 o 
   3   7   3     6518.16     5708.42     84.83 o 
   5   7   3    32690.73    32015.38    350.74 o 
   7   7   3     4708.53     4890.81     81.50 o 
   9   7   3    14353.94    14181.93    222.86 o 
  11   7   3     7474.66     7721.56    217.77 o 
 -12   8   3      406.47      480.33     92.93 o 
 -10   8   3      128.15      116.83     67.75 o 
  -8   8   3      184.91      250.49    101.19 o 
  -6   8   3       10.96      105.90     50.58 o 
  -4   8   3        2.96       40.46     44.89 o 
  -2   8   3     3225.89     3015.58     35.27 o 
   0   8   3     1690.37     2051.77     50.30 o 
   2   8   3     1183.27      768.12     46.38 o 
   4   8   3     2970.31     3168.25     54.22 o 
   6   8   3     2940.21     2838.59     82.33 o 
   8   8   3      283.18      173.95    144.53 o 
  10   8   3      146.65      316.39     87.99 o 
 -11   9   3     7706.74     7865.64    146.04 o 
  -9   9   3    23038.02    22925.48    156.41 o 
  -7   9   3     5251.24     5497.26     46.48 o 
  -5   9   3    28244.54    27052.27    225.06 o 
  -3   9   3    62213.80    61816.63    262.39 o 
  -1   9   3    33774.32    34085.05    202.01 o 
   1   9   3    13516.63    12721.37    121.92 o 
   3   9   3    54151.55    53695.17    401.79 o 
   5   9   3     9895.85     9655.61    109.75 o 
   7   9   3    21490.05    21445.60    101.75 o 
   9   9   3    10317.41    10466.76    271.19 o 
  11   9   3     6420.68     6940.05    368.11 o 
 -12  10   3       80.51      181.42    154.80 o 
 -10  10   3      184.32      144.19     70.98 o 
  -8  10   3        1.02      -28.46     37.94 o 
  -6  10   3      314.42      442.22    101.09 o 
  -4  10   3      166.78      212.14     67.06 o 
  -2  10   3      682.53      662.15     37.30 o 
   0  10   3       73.80      113.62     40.30 o 
   2  10   3      539.86      537.20     47.34 o 
   4  10   3      217.14      162.73     49.34 o 
   6  10   3       34.39      116.25     84.08 o 
   8  10   3       40.06      159.80    124.20 o 
  10  10   3      134.62       59.53    282.56 o 
 -11  11   3     9312.34     9788.84     99.28 o 
  -9  11   3    17476.15    17095.79     95.85 o 
  -7  11   3    13785.10    13171.76    177.38 o 
  -5  11   3    29011.56    28746.67    344.19 o 
  -3  11   3    36630.61    35626.81    242.13 o 
  -1  11   3    32427.48    32448.40    222.54 o 
   1  11   3    23844.71    24141.16    116.09 o 
   3  11   3    32538.66    32194.08    303.49 o 
   5  11   3    15894.73    15803.74    219.35 o 
   7  11   3    15975.07    15920.03    336.73 o 
   9  11   3    10698.82    10426.59    116.45 o 
 -10  12   3       16.12       30.49    101.86 o 
  -8  12   3      542.75      544.93    132.87 o 
  -6  12   3       59.94      161.25     35.99 o 
  -4  12   3      626.87      692.58     61.80 o 
  -2  12   3      429.40      409.59     54.89 o 
   0  12   3      671.76      652.33     49.91 o 
   2  12   3      931.63      914.06     43.17 o 
   4  12   3      302.84      374.34     60.46 o 
   6  12   3      246.40      214.49     26.97 o 
   8  12   3       69.91       61.32     90.50 o 
  10  12   3      114.10      215.26    119.91 o 
 -11  13   3     8425.67     8368.65    164.51 o 
  -9  13   3    11027.33    11250.69     92.04 o 
  -7  13   3    24203.18    24383.32    265.89 o 
  -5  13   3    28883.63    27601.71    338.14 o 
  -3  13   3    43796.15    44726.82    152.62 o 
  -1  13   3    26287.04    25533.71    369.77 o 
   1  13   3    32246.25    32642.30    156.77 o 
   3  13   3    19435.05    18981.96    208.11 o 
   5  13   3    16899.36    17270.03    216.34 o 
   7  13   3    11628.76    11287.95     91.35 o 
   9  13   3    11642.15    11661.90    122.87 o 
 -10  14   3      146.68       84.40    107.04 o 
  -8  14   3       17.89       18.88     83.83 o 
  -6  14   3     3701.23     3365.92     43.92 o 
  -4  14   3      239.55      182.28     54.88 o 
  -2  14   3     4418.96     4413.29    105.46 o 
   0  14   3     5067.22     4960.38     53.57 o 
   2  14   3      100.93      208.64     49.78 o 
   4  14   3      139.25       31.42     59.18 o 
   6  14   3       88.59       73.02     60.69 o 
   8  14   3       96.67      273.04     94.09 o 
  -9  15   3    11060.14    10856.41    273.31 o 
  -7  15   3    11997.72    11875.96    117.55 o 
  -5  15   3    32924.23    33492.79    411.30 o 
  -3  15   3    25345.97    24865.55    132.24 o 
  -1  15   3    29572.89    30071.32    465.94 o 
   1  15   3    15904.85    16002.97     72.71 o 
   3  15   3    23768.02    23307.50    314.07 o 
   5  15   3    17511.51    17055.49    192.60 o 
   7  15   3    13096.49    13153.10    232.29 o 
   9  15   3     7821.93     7056.79    178.85 o 
 -10  16   3       48.84       -7.96    115.61 o 
  -8  16   3      618.70      395.08     84.81 o 
  -6  16   3       55.50      231.76     61.16 o 
  -4  16   3     2809.13     3116.61     93.16 o 
  -2  16   3      153.67      135.26     58.94 o 
   0  16   3      580.60      586.91     87.94 o 
   2  16   3     1464.54     1226.40     56.85 o 
   4  16   3        0.95      178.47     57.78 o 
   6  16   3       37.14       13.75     44.65 o 
   8  16   3       66.21      -65.85     97.92 o 
  -9  17   3     5376.97     5330.93    113.41 o 
  -7  17   3    16773.79    16010.21    272.20 o 
  -5  17   3    10034.93    10104.66     93.82 o 
  -3  17   3    27778.65    28678.18    489.45 o 
  -1  17   3     9326.00     9090.89     86.68 o 
   1  17   3    31499.18    31132.83    279.63 o 
   3  17   3    17215.43    16808.94    118.78 o 
   5  17   3    14186.13    13735.45    104.87 o 
   7  17   3     6104.60     6001.58     78.33 o 
  -8  18   3       35.47       78.46     65.53 o 
  -6  18   3        4.22       67.41     73.87 o 
  -4  18   3       56.42      106.38     82.10 o 
  -2  18   3     1092.65     1153.35     55.62 o 
   0  18   3      451.10      569.95     54.94 o 
   2  18   3        3.75      115.54    106.28 o 
   4  18   3        3.80      -38.78     89.46 o 
   6  18   3       92.77      128.53     88.46 o 
   8  18   3       40.97      145.56    129.63 o 
  -7  19   3     5837.90     5914.79    205.72 o 
  -5  19   3    13526.09    13456.31    105.48 o 
  -3  19   3    11567.06    11786.60    123.32 o 
  -1  19   3    24962.47    24980.91    341.25 o 
   1  19   3    10831.41    10611.39     87.41 o 
   3  19   3    11452.51    11480.05    120.13 o 
   5  19   3     7113.84     7108.92    115.66 o 
   7  19   3     7316.59     7231.78     96.51 o 
  -8  20   3      121.29      301.15    100.31 o 
  -6  20   3        2.34      -42.61     93.42 o 
  -4  20   3       11.06      136.38     76.50 o 
  -2  20   3       21.11      135.19     73.30 o 
   0  20   3       17.57      -23.93     74.29 o 
   2  20   3       33.76      137.24     63.34 o 
   4  20   3        4.73      -63.89     73.30 o 
   6  20   3       85.36      210.81    105.24 o 
  -7  21   3     6579.54     6483.29    173.25 o 
  -5  21   3     7069.69     7186.76    167.32 o 
  -3  21   3     6208.12     6334.95     84.54 o 
  -1  21   3    11870.78    11615.88    202.27 o 
   1  21   3     8943.79     9049.79    102.29 o 
   3  21   3     5403.88     5387.55     81.23 o 
   5  21   3     5656.59     5759.60    279.96 o 
  -6  22   3        0.85      -71.20     89.75 o 
  -4  22   3       12.53       68.66     82.15 o 
  -2  22   3        0.72       32.58     66.80 o 
   0  22   3        5.65       58.49     66.42 o 
   2  22   3      310.11      313.16     97.44 o 
   4  22   3       19.53      -40.48    110.29 o 
  -5  23   3     3965.08     4318.42    109.08 o 
  -3  23   3     6127.14     5805.48    102.82 o 
  -1  23   3     4924.18     5291.26     98.29 o 
   1  23   3     3894.95     3884.13    135.22 o 
   3  23   3     3252.59     3564.23     85.51 o 
  -4  24   3      118.29      376.46     78.49 o 
  -2  24   3      196.97      242.72    125.45 o 
   0  24   3      271.72      233.35     86.92 o 
   2  24   3      211.96      295.51    133.32 o 
 -12   0   4     8836.55     9293.83    180.31 o 
 -10   0   4    13198.42    12363.11    345.33 o 
  -8   0   4    22484.34    21374.46    113.42 o 
  -6   0   4     6648.59     6000.53     42.64 o 
  -4   0   4    59340.62    58837.84    550.86 o 
  -2   0   4   154602.34   147474.19   1138.14 o 
   0   0   4    34053.86    35957.97    131.88 o 
   2   0   4    32876.46    31288.21    319.35 o 
   4   0   4    14278.22    13237.21    136.33 o 
   6   0   4    24474.33    23682.41    227.35 o 
   8   0   4    15727.92    15760.06    576.08 o 
  10   0   4     3982.51     4346.10    306.92 o 
 -13   1   4       67.30      138.87     97.23 o 
 -11   1   4      176.73      147.81     60.03 o 
  -9   1   4      142.38       57.61     64.16 o 
  -7   1   4     4087.94     4193.61     75.17 o 
  -5   1   4     7068.30     6814.63     81.00 o 
  -3   1   4     7606.99     7855.55     48.32 o 
  -1   1   4    63646.70    65603.41    560.23 o 
   1   1   4     2445.94     2439.52     17.70 o 
   3   1   4      107.30      133.31     20.32 o 
   5   1   4       74.59      219.79     64.01 o 
   7   1   4      424.99      481.28     31.61 o 
   9   1   4      315.07      319.48     55.30 o 
  11   1   4      360.98      376.30    107.55 o 
 -12   2   4     8635.17     9011.51    115.38 o 
 -10   2   4    10358.24    10604.49     89.72 o 
  -8   2   4    13081.17    12497.33    134.75 o 
  -6   2   4    51104.01    49219.25    182.26 o 
  -4   2   4     9324.99     8521.97     54.64 o 
  -2   2   4    36895.57    37498.63    111.27 o 
   0   2   4   103093.88   100869.66    619.08 o 
   2   2   4    42421.03    42762.69    132.44 o 
   4   2   4    26220.08    25590.52    235.63 o 
   6   2   4    27616.56    27664.12    250.24 o 
   8   2   4     9195.04     8704.09     87.72 o 
  10   2   4     9143.43     9706.77    171.63 o 
 -13   3   4      227.14      -46.61    126.14 o 
 -11   3   4      246.65      182.96     75.42 o 
  -9   3   4       23.38       75.24     49.26 o 
  -7   3   4      827.60      790.11     38.08 o 
  -5   3   4     3572.29     3655.51     60.52 o 
  -3   3   4     4447.76     4605.03     25.09 o 
  -1   3   4      345.17      462.67     72.70 o 
   1   3   4     1750.14     1686.26     30.25 o 
   3   3   4       62.17       28.41     26.12 o 
   5   3   4       29.24       44.40    122.79 o 
   7   3   4      380.05      495.39     41.29 o 
   9   3   4      595.93      503.65     43.19 o 
  11   3   4       16.87      230.95     82.57 o 
 -12   4   4     8036.50     8008.63    140.31 o 
 -10   4   4    10182.88    10359.53    190.65 o 
  -8   4   4    23799.57    24597.66    201.14 o 
  -6   4   4    27568.18    27947.19    201.47 o 
  -4   4   4    33559.59    33548.31    131.19 o 
  -2   4   4    39970.66    39620.75    198.56 o 
   0   4   4    57120.43    57903.68    613.52 o 
   2   4   4    29741.87    29468.68     36.33 o 
   4   4   4    43512.21    42884.77    239.43 o 
   6   4   4    26110.71    25213.64    556.30 o 
   8   4   4    11959.86    11972.14    213.67 o 
  10   4   4     8331.62     8404.28    112.81 o 
 -13   5   4        0.53     -171.98    180.60 o 
 -11   5   4       19.94       95.18     81.43 o 
  -9   5   4     1066.08     1066.30    118.96 o 
  -7   5   4      285.15      445.15     46.34 o 
  -5   5   4      949.04      863.55     39.74 o 
  -3   5   4      219.31      278.13     32.48 o 
  -1   5   4      340.17      463.42     21.33 o 
   1   5   4     2681.61     2599.39     26.29 o 
   3   5   4        8.47      -22.77     22.77 o 
   5   5   4        2.53       -8.90    131.76 o 
   7   5   4       40.47      133.02     75.51 o 
   9   5   4        3.04       21.58    158.26 o 
  11   5   4      472.15      974.19    250.82 o 
 -12   6   4     7236.86     7030.98    282.25 o 
 -10   6   4     8476.34     8898.90     88.39 o 
  -8   6   4    33476.89    33908.89    367.20 o 
  -6   6   4    34226.36    34160.98    127.94 o 
  -4   6   4    56324.49    56804.28    452.90 o 
  -2   6   4    40754.98    40898.77    145.56 o 
   0   6   4    58029.00    58628.40    520.30 o 
   2   6   4    40156.61    41400.33    231.04 o 
   4   6   4    36139.98    36069.48    250.13 o 
   6   6   4    11801.21    11962.25    201.33 o 
   8   6   4    14997.67    15310.16    538.45 o 
  10   6   4     7092.82     6678.24    196.96 o 
 -11   7   4       25.98      -80.09     80.09 o 
  -9   7   4      110.87      127.64     72.77 o 
  -7   7   4      123.65      149.51     48.30 o 
  -5   7   4     1207.31     1240.31     38.77 o 
  -3   7   4     2025.88     2245.66     29.60 o 
  -1   7   4      269.15      450.72     51.00 o 
   1   7   4     8652.15     8688.21     85.93 o 
   3   7   4     3778.11     3417.55     28.32 o 
   5   7   4     1009.95     1061.67     75.94 o 
   7   7   4       76.11      113.71    122.15 o 
   9   7   4       16.38       61.50     71.11 o 
 -12   8   4     5737.74     5717.63     98.94 o 
 -10   8   4    14890.46    14892.54    180.29 o 
  -8   8   4    11232.84    11073.58    100.38 o 
  -6   8   4    31735.33    31824.48     60.78 o 
  -4   8   4    65368.54    65792.57    558.14 o 
  -2   8   4    42924.37    43787.52     99.70 o 
   0   8   4    30357.00    31183.25    101.45 o 
   2   8   4    75367.95    77903.70    334.00 o 
   4   8   4    18464.13    18319.59    112.65 o 
   6   8   4    15956.11    16366.87    120.99 o 
   8   8   4    12837.94    13008.28    590.99 o 
  10   8   4    11390.05    11966.79    168.85 o 
 -11   9   4       29.58       36.72     74.56 o 
  -9   9   4      967.07      975.67    100.00 o 
  -7   9   4     4021.12     3781.39     83.02 o 
  -5   9   4       13.63       51.13     37.20 o 
  -3   9   4       15.64       67.05     29.86 o 
  -1   9   4     3337.63     3057.43     38.32 o 
   1   9   4     3077.77     2539.78     78.28 o 
   3   9   4     1677.54     1687.56     37.91 o 
   5   9   4     4556.61     4447.57     60.98 o 
   7   9   4       79.05      144.47    120.27 o 
   9   9   4      120.76      182.06    154.08 o 
 -12  10   4     8953.23     9161.41    103.66 o 
 -10  10   4    11062.93    11107.82    158.28 o 
  -8  10   4    11344.38    11021.82    155.54 o 
  -6  10   4    12519.63    12858.72    118.05 o 
  -4  10   4    26381.48    27207.02    168.56 o 
  -2  10   4    61766.93    64476.38    444.36 o 
   0  10   4    58011.64    58078.57    636.82 o 
   2  10   4    16382.18    15843.17    181.71 o 
   4  10   4    35578.87    35794.08    192.50 o 
   6  10   4    21334.24    20888.29    247.16 o 
   8  10   4    13805.21    14066.13    598.58 o 
  10  10   4     8196.27     8052.72    138.25 o 
 -11  11   4       37.50       65.08     76.45 o 
  -9  11   4     2779.06     2222.39    207.73 o 
  -7  11   4      342.45      353.76     73.57 o 
  -5  11   4     1079.97     1260.41     55.58 o 
  -3  11   4       33.76      183.04    102.16 o 
  -1  11   4      292.95      361.42     72.73 o 
   1  11   4     9572.72     9122.90    113.76 o 
   3  11   4     1164.16     1342.07     42.75 o 
   5  11   4        0.55       97.28     51.76 o 
   7  11   4     1554.13     1377.74     71.21 o 
   9  11   4       44.32       97.12    133.08 o 
 -10  12   4    15061.83    14933.70    209.75 o 
  -8  12   4     8489.59     8232.09    291.28 o 
  -6  12   4    21764.56    21985.21    227.55 o 
  -4  12   4    28751.49    28964.60    189.54 o 
  -2  12   4    31080.84    31184.44    315.94 o 
   0  12   4    20606.96    21300.47    297.63 o 
   2  12   4    54861.55    55402.74    376.65 o 
   4  12   4    17294.05    16455.82    198.89 o 
   6  12   4    10806.18    10788.80    241.46 o 
   8  12   4     9736.44     9288.14    230.65 o 
 -11  13   4       14.54       24.49     91.17 o 
  -9  13   4        1.71      -40.82     46.66 o 
  -7  13   4     1346.93     1171.89     74.43 o 
  -5  13   4       11.99      115.94     50.67 o 
  -3  13   4      138.94      156.81     62.29 o 
  -1  13   4     1048.22      957.39     46.44 o 
   1  13   4     2900.58     2975.65     55.42 o 
   3  13   4       77.01      225.82     61.29 o 
   5  13   4        0.03       43.29     37.35 o 
   7  13   4      203.80      169.22    104.97 o 
   9  13   4      813.82      830.63    111.61 o 
 -10  14   4     9299.97     9426.12    232.98 o 
  -8  14   4    15335.17    14695.62    177.47 o 
  -6  14   4    11882.73    11784.66    110.33 o 
  -4  14   4    26497.35    26797.28    309.89 o 
  -2  14   4    26394.35    26642.21    160.16 o 
   0  14   4    17353.31    17630.48    135.97 o 
   2  14   4    22836.01    22853.96    152.59 o 
   4  14   4    20207.29    20094.42    159.80 o 
   6  14   4     9460.11     8941.36    201.99 o 
   8  14   4     7491.02     7663.67    150.07 o 
  -9  15   4        2.02      -10.14    105.52 o 
  -7  15   4      103.02      -54.09     62.74 o 
  -5  15   4       65.34      206.74     53.09 o 
  -3  15   4      902.61      789.68     66.24 o 
  -1  15   4     3927.87     3930.13    119.57 o 
   1  15   4      106.63      133.93    110.13 o 
   3  15   4       67.65      217.21     50.84 o 
   5  15   4       60.16      164.07     43.35 o 
   7  15   4      223.16      485.25    135.45 o 
 -10  16   4     5409.18     5332.31    311.51 o 
  -8  16   4    11386.73    11391.49    198.18 o 
  -6  16   4    12884.13    12830.14    119.69 o 
  -4  16   4    18999.39    18645.01     84.13 o 
  -2  16   4     7566.31     7529.87    113.07 o 
   0  16   4    25982.04    26442.30    266.29 o 
   2  16   4    16487.59    16795.27    171.56 o 
   4  16   4    15146.35    14778.95    166.51 o 
   6  16   4     7155.84     6902.45    147.72 o 
   8  16   4     6514.45     6644.20    275.46 o 
  -9  17   4       87.68      291.78     90.13 o 
  -7  17   4      197.63      116.21     77.13 o 
  -5  17   4       35.15       93.90     57.57 o 
  -3  17   4      266.72      338.08     52.96 o 
  -1  17   4     1953.89     1720.72     69.29 o 
   1  17   4      127.71      267.70     86.18 o 
   3  17   4       17.20       20.72     63.17 o 
   5  17   4       23.81       15.20     62.48 o 
   7  17   4       77.19       92.93    119.59 o 
  -8  18   4     5896.15     5983.62    131.83 o 
  -6  18   4    13413.40    13159.87    193.11 o 
  -4  18   4    11289.27    11305.68     66.84 o 
  -2  18   4    23238.26    23219.94    282.15 o 
   0  18   4    11133.43    11284.11    204.09 o 
   2  18   4    12690.41    12385.79    164.06 o 
   4  18   4     7648.13     7908.09     88.21 o 
   6  18   4     7887.89     7782.00    164.46 o 
  -7  19   4       99.57      108.75     96.63 o 
  -5  19   4      373.77      405.59     68.62 o 
  -3  19   4      274.52      213.62    102.57 o 
  -1  19   4     2663.44     2592.73     64.72 o 
   1  19   4      233.44      354.61     64.54 o 
   3  19   4      699.76      622.21     72.89 o 
   5  19   4      111.62      255.54    126.28 o 
   7  19   4        3.32      283.88    137.43 o 
  -8  20   4     6611.46     6701.49    106.57 o 
  -6  20   4     6131.31     6237.34     76.23 o 
  -4  20   4    14888.02    14334.38    162.89 o 
  -2  20   4    12701.43    12817.72    158.84 o 
   0  20   4    15448.23    15168.28    200.48 o 
   2  20   4     6416.76     6736.48     73.53 o 
   4  20   4     6879.00     7240.54    114.99 o 
   6  20   4     4100.27     4411.48    112.41 o 
  -7  21   4       91.65       97.83     57.94 o 
  -5  21   4      164.96      174.67     71.57 o 
  -3  21   4      680.34      688.52    130.87 o 
  -1  21   4      393.19      642.70    104.15 o 
   1  21   4     1228.03     1230.34     74.85 o 
   3  21   4        1.61       44.82     72.75 o 
   5  21   4       90.48       21.42     79.17 o 
  -6  22   4     6817.96     7057.90    100.30 o 
  -4  22   4     3589.89     3687.65     72.22 o 
  -2  22   4    11213.72    10947.19     84.35 o 
   0  22   4     7972.26     7721.49    194.38 o 
   2  22   4     8687.92     8923.09     84.85 o 
   4  22   4     4506.85     4684.12    235.92 o 
  -5  23   4       59.31      -19.11     76.67 o 
  -3  23   4       60.59       45.28     69.87 o 
  -1  23   4      561.36      557.65    124.92 o 
   1  23   4       37.20       20.78     98.12 o 
   3  23   4      335.70      309.19     94.04 o 
  -4  24   4     3885.50     3576.41    129.75 o 
  -2  24   4     4518.19     4484.29     87.50 o 
   0  24   4     6535.71     6626.86    108.99 o 
   2  24   4     4290.43     4030.36    128.88 o 
 -13   1   5     7836.63     8190.26    196.08 o 
 -11   1   5    12149.27    12179.07    431.41 o 
  -9   1   5    15267.59    15320.17    173.77 o 
  -7   1   5    37465.37    37976.27    271.60 o 
  -5   1   5    31485.41    31983.95    168.42 o 
  -3   1   5    58744.56    60945.54    198.22 o 
  -1   1   5    82367.93    80875.51    626.43 o 
   1   1   5    36826.20    36845.72    176.30 o 
   3   1   5    20501.03    19921.45    134.99 o 
   5   1   5    37623.99    37370.22    251.67 o 
   7   1   5    20247.39    19846.12    166.07 o 
   9   1   5     8599.03     8810.56     91.79 o 
  11   1   5     6450.96     6439.16    238.84 o 
 -12   2   5      190.90      177.76     41.97 o 
 -10   2   5      212.11      221.63     36.24 o 
  -8   2   5     1176.64     1262.49     52.76 o 
  -6   2   5     4772.75     4392.37     34.84 o 
  -4   2   5     2777.50     2683.70     26.22 o 
  -2   2   5     4891.13     5230.64     42.51 o 
   0   2   5      734.41      651.55     15.18 o 
   2   2   5        9.43       85.58     23.50 o 
   4   2   5        6.40       44.98     36.29 o 
   6   2   5      158.56       91.78     27.67 o 
   8   2   5      483.14      525.84     54.31 o 
  10   2   5       51.88       81.03     84.14 o 
 -13   3   5     9510.38     9794.56    108.76 o 
 -11   3   5     8751.40     8480.14    152.86 o 
  -9   3   5    20267.28    19991.19    267.75 o 
  -7   3   5    16197.60    15673.37     69.84 o 
  -5   3   5    41053.12    40338.40    158.60 o 
  -3   3   5    29550.82    27914.87     86.11 o 
  -1   3   5    73521.13    75851.95    355.39 o 
   1   3   5    46297.19    47413.02    148.15 o 
   3   3   5    53185.29    55563.58    185.33 o 
   5   3   5    23407.70    24058.38    223.43 o 
   7   3   5    23994.25    23832.89    247.07 o 
   9   3   5     9175.19     8767.89    165.39 o 
 -12   4   5      124.61      172.82     67.66 o 
 -10   4   5      181.59      158.49     47.29 o 
  -8   4   5      103.60      140.47     28.16 o 
  -6   4   5     2243.37     2364.20     49.43 o 
  -4   4   5      174.03      150.96     38.60 o 
  -2   4   5      959.92      917.75     21.34 o 
   0   4   5      363.02      269.45     32.76 o 
   2   4   5      789.52      732.99     45.69 o 
   4   4   5       32.25      111.25     47.93 o 
   6   4   5        1.41        7.65     50.53 o 
   8   4   5        0.80      -40.26     40.26 o 
  10   4   5     1343.03     1356.24     80.84 o 
 -13   5   5     5192.01     5248.76    104.61 o 
 -11   5   5    11361.50    11273.46    121.74 o 
  -9   5   5    13443.25    13169.75    107.17 o 
  -7   5   5    50213.82    50468.32    509.00 o 
  -5   5   5    20679.50    19839.43    154.93 o 
  -3   5   5    34335.56    35399.92    133.65 o 
  -1   5   5    41879.62    42149.05    339.37 o 
   1   5   5    82293.24    82554.55    584.68 o 
   3   5   5    18516.00    18633.96    148.01 o 
   5   5   5    41569.24    41173.85     81.63 o 
   7   5   5     9988.36    10166.88    123.73 o 
   9   5   5    12957.50    12988.52    167.82 o 
 -12   6   5      149.32       -2.29     90.91 o 
 -10   6   5       17.24      247.32     55.98 o 
  -8   6   5      571.54      598.43     70.01 o 
  -6   6   5      124.59      214.27     46.52 o 
  -4   6   5      877.78      942.70     28.63 o 
  -2   6   5    12382.53    13796.79     38.35 o 
   0   6   5     3707.49     3415.05     31.99 o 
   2   6   5    10949.53     9634.99     70.44 o 
   4   6   5     2773.57     2678.89     74.32 o 
   6   6   5      688.84      845.79     69.56 o 
   8   6   5       25.73       52.50     81.76 o 
  10   6   5      367.56      261.98     95.93 o 
 -13   7   5     5592.17     5743.39    147.93 o 
 -11   7   5     9350.64     9210.85    201.19 o 
  -9   7   5    29078.95    29464.66    545.75 o 
  -7   7   5    17684.59    17459.53     88.57 o 
  -5   7   5    52349.52    52960.75    351.53 o 
  -3   7   5    36600.92    36203.67     57.46 o 
  -1   7   5    38517.96    38012.77    318.60 o 
   1   7   5    25063.42    25143.56    248.44 o 
   3   7   5    57620.29    57202.63    422.23 o 
   5   7   5    11300.25    11162.61    131.57 o 
   7   7   5    16811.35    16782.61    311.36 o 
   9   7   5     8176.06     7912.64    342.23 o 
 -12   8   5      625.59      494.03     79.72 o 
 -10   8   5      108.81       35.81     70.32 o 
  -8   8   5      334.71      298.57     49.90 o 
  -6   8   5      287.34      377.76     44.99 o 
  -4   8   5     9813.41    10540.71     62.89 o 
  -2   8   5     2131.32     2129.83     41.77 o 
   0   8   5     3527.47     3117.53     85.09 o 
   2   8   5    10238.84    10672.21    101.85 o 
   4   8   5      905.07      958.29     30.69 o 
   6   8   5       37.84       29.98     72.48 o 
   8   8   5       29.21       47.42     91.18 o 
  10   8   5       71.23       78.10     72.47 o 
 -11   9   5    11223.38    11365.10    113.64 o 
  -9   9   5     9846.43    10010.89    242.96 o 
  -7   9   5    24919.39    24516.98    169.20 o 
  -5   9   5    28186.85    27181.97    246.85 o 
  -3   9   5    51152.21    51647.74    201.94 o 
  -1   9   5    25721.51    26536.78    272.15 o 
   1   9   5    33102.05    32478.51    217.56 o 
   3   9   5    25426.51    24955.28     96.93 o 
   5   9   5    27294.49    26874.35    362.71 o 
   7   9   5    13558.46    13398.30    142.77 o 
   9   9   5    11401.80    11426.69    313.17 o 
 -12  10   5        2.36      202.46     84.87 o 
 -10  10   5       30.42       37.53    121.64 o 
  -8  10   5        9.32      -32.53     53.48 o 
  -6  10   5      380.64      344.94     69.15 o 
  -4  10   5        2.71       58.30     36.52 o 
  -2  10   5      520.24      612.15     72.03 o 
   0  10   5       15.41       86.39     33.12 o 
   2  10   5      107.71       50.75     67.14 o 
   4  10   5      134.67      145.93     64.89 o 
   6  10   5      448.83      373.06     39.17 o 
   8  10   5       14.03      191.29     92.56 o 
 -11  11   5    10329.52    10595.17    116.49 o 
  -9  11   5    11856.94    11327.21    471.88 o 
  -7  11   5    11409.22    11232.56     86.54 o 
  -5  11   5    27062.42    25627.27    198.14 o 
  -3  11   5    38674.68    38359.07    288.90 o 
  -1  11   5    26675.93    26663.49    317.11 o 
   1  11   5    29755.01    31017.34    356.30 o 
   3  11   5    27281.24    27827.94    292.00 o 
   5  11   5    12201.95    12073.83    142.83 o 
   7  11   5    13763.30    13584.33    124.59 o 
   9  11   5     8245.82     9098.70    163.56 o 
 -10  12   5       14.72       83.84     69.12 o 
  -8  12   5      463.15      507.29     62.28 o 
  -6  12   5      176.24      256.02     78.71 o 
  -4  12   5       85.04      179.07     42.77 o 
  -2  12   5      759.83      866.49     41.86 o 
   0  12   5      309.92      348.48     62.81 o 
   2  12   5     1577.39     1712.91     57.77 o 
   4  12   5       31.33       70.23     42.48 o 
   6  12   5       75.68      187.90     64.35 o 
   8  12   5       90.29      279.22    246.69 o 
 -11  13   5     8652.25     9000.84    111.62 o 
  -9  13   5    12599.19    11841.86    534.17 o 
  -7  13   5     6765.85     6839.93    117.46 o 
  -5  13   5    24720.86    24874.39    120.96 o 
  -3  13   5    25071.22    24429.96    269.51 o 
  -1  13   5    27597.48    28095.02    289.41 o 
   1  13   5    19519.27    19385.96    171.19 o 
   3  13   5    21561.52    22004.89    308.60 o 
   5  13   5    10855.60    10601.58    102.56 o 
   7  13   5     7314.16     7565.86     92.87 o 
   9  13   5     4205.45     4366.16    142.25 o 
 -10  14   5       25.02        1.50    117.21 o 
  -8  14   5      830.67      838.18     63.56 o 
  -6  14   5      927.73     1026.42     53.46 o 
  -4  14   5      193.72      314.22     54.85 o 
  -2  14   5      340.88      485.33     43.12 o 
   0  14   5       46.99       73.87     47.05 o 
   2  14   5      123.04       82.97     50.56 o 
   4  14   5     1697.22     1684.31     42.24 o 
   6  14   5       84.65       76.84     49.00 o 
   8  14   5       24.75       59.65    129.81 o 
  -9  15   5     5784.82     5980.41    135.00 o 
  -7  15   5    14175.96    13746.88    153.59 o 
  -5  15   5     6961.47     6811.63     84.54 o 
  -3  15   5    21082.70    21401.29    189.36 o 
  -1  15   5    11235.27    11503.23    166.39 o 
   1  15   5    25901.23    25618.27    381.07 o 
   3  15   5    17268.15    16965.08    302.58 o 
   5  15   5    10802.72    10943.64    200.60 o 
   7  15   5     4252.02     4231.60     97.15 o 
 -10  16   5      493.54      430.57    168.31 o 
  -8  16   5       34.67       99.31     85.99 o 
  -6  16   5      349.73      465.52     61.54 o 
  -4  16   5     2210.68     2466.45     51.12 o 
  -2  16   5        1.86       87.70     46.97 o 
   0  16   5      335.68      326.91     66.97 o 
   2  16   5      402.14      471.56     82.14 o 
   4  16   5      842.23      745.60     56.58 o 
   6  16   5      229.57      222.55     72.16 o 
   8  16   5      533.82      800.26    109.53 o 
  -9  17   5     8622.34     8497.89    128.40 o 
  -7  17   5     6158.27     6056.69    146.59 o 
  -5  17   5    14128.29    14756.26    134.04 o 
  -3  17   5     6080.14     6353.95     54.93 o 
  -1  17   5    15501.59    14912.09    236.27 o 
   1  17   5    12402.92    12509.20    214.87 o 
   3  17   5    15510.79    14995.70    163.30 o 
   5  17   5     6669.20     6937.41    137.12 o 
   7  17   5     8128.32     8411.93    110.66 o 
  -8  18   5      337.57      421.30     56.51 o 
  -6  18   5     1591.09     1611.04     56.83 o 
  -4  18   5        6.22      223.07     93.28 o 
  -2  18   5       16.30       80.14     54.95 o 
   0  18   5       64.00      277.09     50.74 o 
   2  18   5        0.70      -46.85     53.91 o 
   4  18   5      133.13      156.01     86.85 o 
   6  18   5       72.71      196.39     69.64 o 
  -7  19   5    10976.36    10824.77    206.81 o 
  -5  19   5     9317.06     9201.19    157.69 o 
  -3  19   5    12873.92    12988.64    139.81 o 
  -1  19   5     7834.38     7947.07    123.28 o 
   1  19   5     7786.11     8016.87     99.73 o 
   3  19   5     4845.02     4831.56     97.73 o 
   5  19   5     9754.65     9475.91     67.35 o 
  -8  20   5       51.73      200.38     78.34 o 
  -6  20   5       42.04       98.55     69.50 o 
  -4  20   5      151.88      161.90     61.02 o 
  -2  20   5        8.46      168.99     65.41 o 
   0  20   5        5.17       33.26     55.50 o 
   2  20   5        7.26      154.06     88.10 o 
   4  20   5       13.24       87.32     82.64 o 
  -7  21   5     5488.69     5319.20    170.27 o 
  -5  21   5     7241.55     7352.77     98.78 o 
  -3  21   5     7254.81     7272.30    143.29 o 
  -1  21   5     9911.26     9949.98    166.12 o 
   1  21   5     7004.33     6913.22    195.60 o 
   3  21   5     4714.26     4682.47    113.63 o 
   5  21   5     3925.02     3697.77    155.78 o 
  -6  22   5       64.18      133.63     60.15 o 
  -4  22   5       37.73      167.61     85.73 o 
  -2  22   5      254.39      220.49     75.93 o 
   0  22   5        8.69      -65.71     65.71 o 
   2  22   5        1.12       -2.39     91.01 o 
   4  22   5       53.91      310.14    116.52 o 
  -5  23   5     3473.02     3281.60    170.88 o 
  -3  23   5     5654.71     5652.81     86.18 o 
  -1  23   5     9320.15     9121.99    102.13 o 
   1  23   5     4296.84     3930.47    120.39 o 
  -2  24   5        0.73      110.64     69.31 o 
   0  24   5      292.26      286.59     90.04 o 
 -12   0   6    13048.80    13375.29    178.27 o 
 -10   0   6    13197.90    12814.26    162.46 o 
  -8   0   6    14922.76    14244.17    253.73 o 
  -6   0   6   125430.75   129225.03    661.11 o 
  -4   0   6    13896.28    13687.13    230.25 o 
  -2   0   6    88703.09    90772.09    763.18 o 
   0   0   6    89997.61    94404.41    803.64 o 
   2   0   6    35175.63    36877.78     49.30 o 
   4   0   6    26635.19    26746.25    137.26 o 
   6   0   6    41419.25    42866.48    376.84 o 
   8   0   6     6406.09     6390.69    317.09 o 
  10   0   6    11163.57    11351.27    273.70 o 
 -13   1   6      254.73       14.30     98.76 o 
 -11   1   6      135.02      196.17     54.03 o 
  -9   1   6       25.23       16.47     35.40 o 
  -7   1   6     1136.55     1081.92     37.60 o 
  -5   1   6     3515.62     3414.53     28.08 o 
  -3   1   6     2791.54     2384.83     42.88 o 
  -1   1   6    18554.22    20237.18    129.50 o 
   1   1   6      175.79      207.27     17.18 o 
   3   1   6     3661.58     3659.97     29.61 o 
   5   1   6      454.62      493.21     32.71 o 
   7   1   6       18.50       33.95     54.96 o 
   9   1   6        0.78       69.18    127.32 o 
 -12   2   6    10060.51    10511.66    192.89 o 
 -10   2   6    16279.35    16117.26    177.31 o 
  -8   2   6    38013.71    38332.96    222.18 o 
  -6   2   6    11130.67    11068.85     32.64 o 
  -4   2   6    66520.56    67823.23    222.16 o 
  -2   2   6   110021.05   111622.16    829.53 o 
   0   2   6    73863.91    73624.05    525.10 o 
   2   2   6    41776.35    41928.23    235.28 o 
   4   2   6    37869.77    38889.38    199.84 o 
   6   2   6    23346.69    23127.48     81.52 o 
   8   2   6    17380.25    17611.27    284.83 o 
  10   2   6     6846.50     6972.09    142.65 o 
 -13   3   6       10.89      100.05    107.18 o 
 -11   3   6       45.90      163.57    121.24 o 
  -9   3   6     1113.93     1039.10     57.15 o 
  -7   3   6     1583.79     1799.72     63.02 o 
  -5   3   6      893.95      891.41     30.15 o 
  -3   3   6     1031.30     1449.69     29.68 o 
  -1   3   6     8932.13     9257.75     82.73 o 
   1   3   6      841.25      801.83     24.84 o 
   3   3   6     2334.89     2242.56     32.71 o 
   5   3   6      459.44      581.76     44.91 o 
   7   3   6        0.07      -37.13     92.70 o 
   9   3   6        3.01      -55.35     84.63 o 
 -12   4   6     8052.15     8357.73    123.86 o 
 -10   4   6    11944.73    12170.97    162.94 o 
  -8   4   6    22867.29    22826.85    112.99 o 
  -6   4   6    46306.62    45959.73    266.96 o 
  -4   4   6    43091.68    43241.79     70.29 o 
  -2   4   6    45009.80    45240.33    360.61 o 
   0   4   6    67437.50    73142.16    394.90 o 
   2   4   6    52119.32    52491.10    207.85 o 
   4   4   6    30876.14    29943.23    260.09 o 
   6   4   6    22940.25    22973.03    199.64 o 
   8   4   6    12462.21    12483.40    213.16 o 
  10   4   6     7381.02     7225.27    211.21 o 
 -13   5   6        9.27      287.61    140.89 o 
 -11   5   6        3.91      -70.96    118.41 o 
  -9   5   6      385.53      398.68     48.53 o 
  -7   5   6       69.38      121.69     37.91 o 
  -5   5   6      636.71      633.57     30.94 o 
  -3   5   6     2490.57     2693.94     44.62 o 
  -1   5   6       24.24      151.36     40.02 o 
   1   5   6     1616.65     1746.43     22.89 o 
   3   5   6      129.15       77.51     40.87 o 
   5   5   6        6.02      -29.65     45.81 o 
   7   5   6      136.28       63.25     47.95 o 
   9   5   6      129.02      210.47     59.10 o 
 -12   6   6     8585.66     8949.51    194.30 o 
 -10   6   6    14609.92    14706.51    122.70 o 
  -8   6   6    28490.67    29019.68    185.37 o 
  -6   6   6    32741.69    33487.11    174.69 o 
  -4   6   6    34059.30    32722.59    116.97 o 
  -2   6   6    35796.72    35424.03    227.99 o 
   0   6   6    46631.66    46921.52    299.11 o 
   2   6   6    34363.38    34277.45    242.60 o 
   4   6   6    25259.66    25728.00    124.61 o 
   6   6   6    10732.97    10706.14    148.23 o 
   8   6   6    11432.37    11326.50     87.32 o 
  10   6   6     7570.67     7718.95    181.04 o 
 -13   7   6      205.05      182.50    106.30 o 
 -11   7   6       23.55       81.98     91.45 o 
  -9   7   6       54.89       47.16     95.71 o 
  -7   7   6      281.05      312.96     43.22 o 
  -5   7   6      146.98      150.13     48.53 o 
  -3   7   6     1319.46     1496.05     43.39 o 
  -1   7   6      782.74      677.15     20.46 o 
   1   7   6      842.22      658.19     20.19 o 
   3   7   6      118.14      158.57     37.50 o 
   5   7   6     1613.59     1474.06    105.74 o 
   7   7   6      788.22      607.22    146.89 o 
   9   7   6        0.03       -7.56     82.90 o 
 -12   8   6     9037.37     8462.55    243.27 o 
 -10   8   6    12296.26    12353.26    115.32 o 
  -8   8   6    20027.50    20436.72    247.42 o 
  -6   8   6    17787.97    17646.33    182.30 o 
  -4   8   6    28387.23    26969.76     59.87 o 
  -2   8   6    21341.92    20605.97    155.66 o 
   0   8   6    46451.43    47139.73    534.34 o 
   2   8   6    18393.43    17828.11    113.15 o 
   4   8   6    26260.65    26805.95    242.34 o 
   6   8   6    12938.66    13037.30    182.15 o 
   8   8   6     9458.47     9403.12    181.58 o 
 -11   9   6      255.37      289.73    106.94 o 
  -9   9   6       30.56      -17.00     78.12 o 
  -7   9   6       72.31      127.59     58.71 o 
  -5   9   6       27.62       62.72     67.18 o 
  -3   9   6       95.25      124.31     26.64 o 
  -1   9   6     1931.29     1829.93     20.86 o 
   1   9   6     1324.64     1165.49     48.09 o 
   3   9   6     2986.00     2917.06     41.73 o 
   5   9   6      157.30      199.66     46.50 o 
   7   9   6      852.01      827.42    236.16 o 
   9   9   6      234.63      387.06     72.76 o 
 -12  10   6     3909.96     3918.10     75.90 o 
 -10  10   6    12622.06    12657.91    139.93 o 
  -8  10   6     3982.16     3988.82    106.12 o 
  -6  10   6    19838.36    19804.68    288.67 o 
  -4  10   6    27123.85    27283.13    165.23 o 
  -2  10   6    32346.95    31102.34    171.65 o 
   0  10   6     6611.04     6210.43    215.44 o 
   2  10   6    53183.28    54331.84    425.88 o 
   4  10   6    15996.02    15445.06    211.48 o 
   6  10   6    15361.91    15147.76    309.59 o 
   8  10   6     6477.86     6352.25    218.21 o 
 -11  11   6       92.69      -23.25     72.07 o 
  -9  11   6      164.52      187.13     34.82 o 
  -7  11   6      253.91      277.85     55.28 o 
  -5  11   6     1977.65     2072.28     42.73 o 
  -3  11   6      886.60      972.21     45.85 o 
  -1  11   6      104.29       87.37     61.22 o 
   1  11   6     3055.98     3203.27     50.71 o 
   3  11   6      108.55      339.55     58.18 o 
   5  11   6        3.69       39.26     43.28 o 
   7  11   6       10.88      -18.97     83.47 o 
   9  11   6      155.17      533.09    122.86 o 
 -10  12   6     7914.76     8300.60    202.61 o 
  -8  12   6    10841.86    10461.22    174.27 o 
  -6  12   6     8364.05     8362.78     81.44 o 
  -4  12   6    32277.18    32777.94    260.30 o 
  -2  12   6    23646.07    24368.03    158.39 o 
   0  12   6    24905.61    24471.91    348.74 o 
   2  12   6    15003.20    13572.18    169.36 o 
   4  12   6    12177.19    12492.32    191.82 o 
   6  12   6     7573.80     8044.76    178.10 o 
   8  12   6     9435.00     9528.63    396.28 o 
 -11  13   6      198.54      525.01    105.72 o 
  -9  13   6       13.20      272.18    108.75 o 
  -7  13   6      560.17      653.59     63.52 o 
  -5  13   6      112.37      302.33     42.14 o 
  -3  13   6      290.31      376.91     38.49 o 
  -1  13   6     3296.48     3314.34     62.68 o 
   1  13   6       43.18       11.61     59.31 o 
   3  13   6      544.23      632.74     41.39 o 
   5  13   6      401.67      382.25     52.66 o 
   7  13   6       88.87      205.75    306.94 o 
 -10  14   6     6551.21     6408.14    146.76 o 
  -8  14   6     7248.70     7189.22    147.44 o 
  -6  14   6    20751.25    20509.57    116.99 o 
  -4  14   6    19296.25    19548.35    150.22 o 
  -2  14   6    22020.87    21504.06    197.35 o 
   0  14   6    15942.86    16274.97    165.64 o 
   2  14   6    14253.62    14623.60    138.89 o 
   4  14   6    11605.07    11216.18    157.11 o 
   6  14   6     7002.78     6992.14    109.26 o 
   8  14   6     4641.75     4502.14    216.06 o 
  -9  15   6      300.54      258.66     62.62 o 
  -7  15   6      133.09      101.66     48.37 o 
  -5  15   6      565.06      554.79     52.90 o 
  -3  15   6      173.26      321.52     83.03 o 
  -1  15   6      734.48      802.60     69.76 o 
   1  15   6      482.93      596.73     51.31 o 
   3  15   6      405.04      477.74     50.43 o 
   5  15   6       14.05      115.15     51.75 o 
   7  15   6      219.58      385.57     90.70 o 
 -10  16   6     7008.15     7333.93    208.16 o 
  -8  16   6    10048.56     9568.58    294.40 o 
  -6  16   6     7959.85     8097.07     50.93 o 
  -4  16   6    15487.87    15500.60     89.26 o 
  -2  16   6    11595.70    11916.54    154.40 o 
   0  16   6    18188.28    18059.24    116.92 o 
   2  16   6    18026.19    17459.12    252.35 o 
   4  16   6     9483.27     9620.09    140.70 o 
   6  16   6     5250.00     5475.99     78.74 o 
  -9  17   6      467.97      416.35     83.83 o 
  -7  17   6      362.30      334.07     56.32 o 
  -5  17   6      102.28       58.10     46.63 o 
  -3  17   6        2.89       -3.67     48.89 o 
  -1  17   6      378.47      340.64     44.86 o 
   1  17   6       20.76      197.95     70.88 o 
   3  17   6       63.48      286.78    134.54 o 
   5  17   6        2.71      -19.18     53.34 o 
   7  17   6       64.46      100.42     72.04 o 
  -8  18   6     9726.10     9402.43    283.06 o 
  -6  18   6     6885.57     7092.35     59.37 o 
  -4  18   6     9155.75     9509.30     72.95 o 
  -2  18   6     7626.41     7596.26    120.81 o 
   0  18   6    11854.91    11879.31    104.16 o 
   2  18   6     8653.90     8594.49    153.60 o 
   4  18   6    11510.75    11342.20    123.77 o 
   6  18   6     4636.96     4548.88    128.88 o 
  -7  19   6      723.61      720.98     62.86 o 
  -5  19   6       57.98      126.23     56.24 o 
  -3  19   6      454.00      524.01     52.86 o 
  -1  19   6      322.58      344.05     50.86 o 
   1  19   6        2.61      -27.05     57.05 o 
   3  19   6       18.51      142.99    101.06 o 
   5  19   6      416.40      552.69     62.89 o 
  -8  20   6     3790.29     3867.63    137.76 o 
  -6  20   6     8781.33     8585.99     65.48 o 
  -4  20   6     2959.89     3003.29     68.00 o 
  -2  20   6     8547.38     8677.21     62.17 o 
   0  20   6     4492.17     4634.07    141.38 o 
   2  20   6     7480.89     7198.93    221.87 o 
   4  20   6     3635.04     3640.31     89.01 o 
  -7  21   6      169.16      137.93    131.98 o 
  -5  21   6      694.79      752.21     62.35 o 
  -3  21   6        1.77      -72.03     72.03 o 
  -1  21   6        6.65       70.76     85.02 o 
   1  21   6      576.62      701.97     58.10 o 
   3  21   6      470.47      534.61     70.59 o 
  -6  22   6     2221.51     2392.20     93.64 o 
  -4  22   6     4873.52     4962.76     82.11 o 
  -2  22   6     5141.48     5301.80    103.71 o 
   0  22   6     6271.89     5970.20     97.00 o 
   2  22   6     2230.47     2225.59    150.71 o 
  -3  23   6      276.68      316.23     64.91 o 
  -1  23   6      245.87      351.87    108.96 o 
   1  23   6       16.22       77.97     73.16 o 
 -13   1   7    10800.32    11079.84    218.29 o 
 -11   1   7    13295.30    13135.20    232.75 o 
  -9   1   7    19440.27    20006.92    297.73 o 
  -7   1   7    32884.17    33636.27    184.40 o 
  -5   1   7    44623.54    44399.20    160.90 o 
  -3   1   7    66051.26    67158.71    259.81 o 
  -1   1   7    41844.40    42996.51    262.14 o 
   1   1   7    42477.89    42866.63     88.15 o 
   3   1   7    28401.78    28309.71    132.63 o 
   5   1   7    28025.85    28108.35    120.99 o 
   7   1   7    16592.25    16287.57    133.53 o 
   9   1   7     7124.71     7277.97    148.97 o 
 -12   2   7      304.66      262.45     76.35 o 
 -10   2   7       90.90      169.86     58.41 o 
  -8   2   7      785.18      861.67     41.86 o 
  -6   2   7      539.58      670.09     31.53 o 
  -4   2   7     1329.77     1325.93     33.93 o 
  -2   2   7     2163.73     2222.98     30.45 o 
   0   2   7     3363.78     3720.76     25.65 o 
   2   2   7      190.76      287.65     23.43 o 
   4   2   7     2253.41     2194.25     47.99 o 
   6   2   7       64.12      159.15     28.87 o 
   8   2   7       67.46       47.36     78.48 o 
  10   2   7       27.76      -83.49    107.66 o 
 -13   3   7     6624.20     7146.29    100.89 o 
 -11   3   7    11619.18    11649.28    197.52 o 
  -9   3   7    18030.76    18179.61    263.67 o 
  -7   3   7    43226.92    43645.90    108.10 o 
  -5   3   7    15191.09    15606.32     72.34 o 
  -3   3   7    28556.12    28076.80     68.47 o 
  -1   3   7    89810.18    93563.05    266.13 o 
   1   3   7    50553.54    51664.17    299.20 o 
   3   3   7    26248.62    26160.18     84.04 o 
   5   3   7    37639.02    37786.95    200.42 o 
   7   3   7    13709.13    14104.83    214.66 o 
   9   3   7     8993.79     8997.63     96.61 o 
 -12   4   7        6.86        2.67     53.70 o 
 -10   4   7       58.83       91.97     44.30 o 
  -8   4   7      282.40      398.36     37.09 o 
  -6   4   7     7948.48     8626.40     43.16 o 
  -4   4   7      537.90      691.29     21.17 o 
  -2   4   7      315.28      320.68     60.64 o 
   0   4   7     1041.44      999.01     46.64 o 
   2   4   7     6683.47     6460.50     44.49 o 
   4   4   7      824.76      721.86     35.90 o 
   6   4   7      100.07       12.82     49.40 o 
   8   4   7       10.08      -10.77     75.43 o 
 -13   5   7     9172.72     9489.28    150.27 o 
 -11   5   7    10188.37    10420.79    238.33 o 
  -9   5   7    21612.92    21889.96    188.62 o 
  -7   5   7    20596.56    20234.16     88.08 o 
  -5   5   7    45968.38    45971.44    206.71 o 
  -3   5   7    14506.58    14670.29     68.87 o 
  -1   5   7    38571.41    37093.70    458.88 o 
   1   5   7    34963.26    36174.08    136.97 o 
   3   5   7    57401.79    58695.45    272.16 o 
   5   5   7    20500.57    20969.67    184.49 o 
   7   5   7    15300.15    14883.64    227.37 o 
   9   5   7     6276.56     6358.41    102.68 o 
 -12   6   7      535.80      540.50     74.09 o 
 -10   6   7      201.81      112.02     53.64 o 
  -8   6   7      429.38      585.64     34.29 o 
  -6   6   7      255.74      246.76     36.90 o 
  -4   6   7     1963.52     2006.99     27.18 o 
  -2   6   7        1.31       64.28     38.87 o 
   0   6   7     8286.79     8450.24     55.14 o 
   2   6   7     3547.19     3563.45     38.76 o 
   4   6   7      102.59       87.55     34.29 o 
   6   6   7       79.63      153.15     43.98 o 
   8   6   7      262.86      193.91     65.28 o 
 -13   7   7     5616.00     5862.70    102.54 o 
 -11   7   7    12450.88    12611.62    139.77 o 
  -9   7   7    27554.56    27165.95    272.07 o 
  -7   7   7    19073.50    18652.85    134.51 o 
  -5   7   7    14470.89    14439.84     69.76 o 
  -3   7   7    33606.17    34196.79    181.78 o 
  -1   7   7    29266.34    30527.15    406.96 o 
   1   7   7    51545.19    51627.40    557.55 o 
   3   7   7    28678.11    28111.56    155.67 o 
   5   7   7    13595.81    13073.25     87.48 o 
   7   7   7    14747.79    14935.93    166.39 o 
   9   7   7     9636.85     9389.93    259.52 o 
 -12   8   7       34.40      234.38     65.05 o 
 -10   8   7      876.51      952.62     69.14 o 
  -8   8   7     1287.27     1247.49     64.61 o 
  -6   8   7     1129.80     1123.46     36.07 o 
  -4   8   7       61.77      153.10     47.85 o 
  -2   8   7      405.64      469.96     30.84 o 
   0   8   7     3564.48     3663.91     38.26 o 
   2   8   7      678.23      736.17     34.02 o 
   4   8   7     3181.01     2975.57     35.85 o 
   6   8   7     1607.88     1447.97    122.52 o 
   8   8   7      221.98      363.83     79.25 o 
 -11   9   7    12102.68    11815.90     76.74 o 
  -9   9   7     7302.86     7302.06    133.78 o 
  -7   9   7    16096.44    15884.80    134.72 o 
  -5   9   7    30902.99    29838.06    302.57 o 
  -3   9   7    30442.05    30253.73     56.22 o 
  -1   9   7    31126.84    30764.36    187.49 o 
   1   9   7    34326.94    35481.18    290.55 o 
   3   9   7    28545.20    28900.66    186.46 o 
   5   9   7    20959.84    20725.89    217.11 o 
   7   9   7     8804.28     8621.79    180.33 o 
   9   9   7     6224.14     5889.06    148.26 o 
 -12  10   7       34.80      266.35     97.33 o 
 -10  10   7        8.82       75.19     83.22 o 
  -8  10   7      209.74      252.83     36.42 o 
  -6  10   7      249.08      207.26     43.01 o 
  -4  10   7       68.03      132.13     56.12 o 
  -2  10   7      216.17      221.97     22.48 o 
   0  10   7      158.99      211.75     26.39 o 
   2  10   7      312.63      338.86     58.16 o 
   4  10   7       10.10       -5.18     62.55 o 
   6  10   7        9.77       54.07     34.25 o 
   8  10   7       52.28      136.14     65.71 o 
 -11  11   7     8944.39     8901.32    105.19 o 
  -9  11   7     9625.04     9749.21    216.01 o 
  -7  11   7    11071.04    10971.00    148.80 o 
  -5  11   7    24741.44    24246.61    303.29 o 
  -3  11   7    33510.27    33621.53    264.39 o 
  -1  11   7    22922.81    23213.10    233.97 o 
   1  11   7    18355.76    18369.33     68.42 o 
   3  11   7    20568.30    20996.11    140.97 o 
   5  11   7    13243.99    13129.93    239.89 o 
   7  11   7     8399.61     8534.17    310.46 o 
 -10  12   7       47.67       47.42     51.81 o 
  -8  12   7      364.48      368.38     91.59 o 
  -6  12   7        8.30       -3.14    111.84 o 
  -4  12   7     1076.72     1186.46     59.29 o 
  -2  12   7        1.41       98.04     67.13 o 
   0  12   7        5.90      -24.94     34.95 o 
   2  12   7        5.32      -38.66     38.66 o 
   4  12   7      124.83      200.09     35.72 o 
   6  12   7      207.45      225.43     65.78 o 
   8  12   7       15.05       -9.43    125.13 o 
 -11  13   7     7752.88     8261.33    102.84 o 
  -9  13   7     8232.51     7745.57    244.12 o 
  -7  13   7    15682.57    15630.92    130.97 o 
  -5  13   7    14913.26    14675.32     62.05 o 
  -3  13   7    25086.58    24809.42    125.28 o 
  -1  13   7     5790.79     5639.01     36.32 o 
   1  13   7    15281.65    15451.38    208.72 o 
   3  13   7    10618.79    10205.46     80.55 o 
   5  13   7     8743.80     9223.13    131.70 o 
   7  13   7     6553.67     6677.43    209.59 o 
 -10  14   7        5.84       26.48     76.79 o 
  -8  14   7       16.75       92.68     51.58 o 
  -6  14   7      727.38      724.01     49.71 o 
  -4  14   7       18.48      113.46     45.00 o 
  -2  14   7      100.58       58.42    100.03 o 
   0  14   7       13.38       66.64     39.26 o 
   2  14   7       21.61       59.96     50.95 o 
   4  14   7       27.37      102.20     48.75 o 
   6  14   7       26.65       72.14     37.93 o 
  -9  15   7     9593.57     8767.78    265.87 o 
  -7  15   7     4517.04     4591.65     80.31 o 
  -5  15   7    16558.67    16960.13     97.46 o 
  -3  15   7     5477.32     5618.58     76.60 o 
  -1  15   7    10241.52    10072.63     56.02 o 
   1  15   7     9253.08     9045.98    159.66 o 
   3  15   7    14745.63    14882.51    209.84 o 
   5  15   7     4640.80     4412.84     79.72 o 
   7  15   7     6323.13     6496.03    285.68 o 
 -10  16   7       16.34      -75.55    101.08 o 
  -8  16   7      655.40      596.26     79.09 o 
  -6  16   7      313.46      265.80     65.22 o 
  -4  16   7     2514.52     2394.66     47.32 o 
  -2  16   7      603.48      547.86     50.99 o 
   0  16   7       74.74       93.73     38.88 o 
   2  16   7      157.19      373.99     74.71 o 
   4  16   7      161.11      222.90     80.37 o 
   6  16   7      441.17      483.41     77.30 o 
  -9  17   7     4351.53     4309.68    133.86 o 
  -7  17   7     6534.90     6570.52    135.86 o 
  -5  17   7     2664.22     2705.14     68.32 o 
  -3  17   7     6148.01     6228.93     64.79 o 
  -1  17   7    12837.20    12879.12     73.62 o 
   1  17   7    11256.23    11126.92    152.48 o 
   3  17   7     6747.80     6713.71     87.37 o 
   5  17   7     6482.63     6526.75     69.78 o 
  -8  18   7        1.99       38.59     59.26 o 
  -6  18   7     1010.59      991.60    131.39 o 
  -4  18   7      202.61      231.54     54.51 o 
  -2  18   7     3458.20     3162.98     53.63 o 
   0  18   7      159.12      178.33     52.90 o 
   2  18   7        0.73       93.19     59.81 o 
   4  18   7      469.51      476.38     89.59 o 
  -7  19   7     4035.35     3911.10    110.30 o 
  -5  19   7     5869.71     6061.28    122.88 o 
  -3  19   7     5830.79     6121.73     82.51 o 
  -1  19   7     6187.02     6121.92    127.37 o 
   1  19   7     7815.65     7723.49    102.74 o 
   3  19   7     6644.13     6640.45    101.53 o 
   5  19   7     3621.07     3444.89    116.06 o 
  -6  20   7       32.09       78.44     50.91 o 
  -4  20   7       57.35       74.94     69.65 o 
  -2  20   7       53.82       88.89     82.07 o 
   0  20   7       25.79      158.95     62.14 o 
   2  20   7       92.58      151.00     54.91 o 
   4  20   7       31.35       16.31     71.87 o 
  -5  21   7     4055.89     3875.51     55.95 o 
  -3  21   7     7204.05     7067.25    119.95 o 
  -1  21   7     7626.69     7686.74    181.50 o 
   1  21   7     4264.75     4074.30     88.94 o 
   3  21   7     4265.86     4353.39     88.86 o 
  -4  22   7      152.98      141.51     83.29 o 
  -2  22   7       18.01      -30.47     71.81 o 
   0  22   7       31.56       60.42     60.49 o 
   2  22   7        0.60       91.53     74.04 o 
  -3  23   7     5653.07     5722.00     90.68 o 
  -1  23   7     3638.81     3643.61     89.41 o 
 -12   0   8    11755.34    10758.77    653.48 o 
 -10   0   8     9623.45     9993.91    209.67 o 
  -8   0   8    40599.00    42343.13    100.04 o 
  -6   0   8    19764.65    19435.72    119.38 o 
  -4   0   8    51743.77    52071.54    244.32 o 
  -2   0   8    18078.84    16916.71    117.58 o 
   0   0   8    15209.97    15252.45    141.48 o 
   2   0   8     4406.74     3896.06     69.44 o 
   4   0   8    41767.54    43762.73    342.49 o 
   6   0   8    19747.87    20201.24    109.05 o 
   8   0   8    12235.10    12148.63    216.05 o 
 -13   1   8        9.56       68.28    103.01 o 
 -11   1   8        0.88       24.66     41.19 o 
  -9   1   8      483.93      396.56     81.37 o 
  -7   1   8     1821.49     2072.99     38.94 o 
  -5   1   8     2255.71     2417.92     29.21 o 
  -3   1   8     5400.78     5530.71     24.56 o 
  -1   1   8     5895.42     5660.74     33.14 o 
   1   1   8       28.51      105.26     21.14 o 
   3   1   8     1935.20     2084.05     40.03 o 
   5   1   8      156.25      112.77     34.90 o 
   7   1   8       90.60       23.85     55.27 o 
   9   1   8       68.46       82.31     72.78 o 
 -12   2   8     6067.85     5725.90    240.40 o 
 -10   2   8    14571.53    14574.04    217.23 o 
  -8   2   8    20264.58    20026.04     82.13 o 
  -6   2   8    55786.27    55460.90    162.66 o 
  -4   2   8    16623.54    16159.17     45.10 o 
  -2   2   8    43565.30    44654.08    342.95 o 
   0   2   8    23001.15    22625.72    143.71 o 
   2   2   8    27890.52    28608.81     88.59 o 
   4   2   8    17043.54    16704.17     74.56 o 
   6   2   8    27345.79    27010.31     93.97 o 
   8   2   8     8813.07     9203.73    115.32 o 
 -13   3   8      231.33      322.57     99.38 o 
 -11   3   8      242.67      252.41     80.38 o 
  -9   3   8      264.36      250.65     49.37 o 
  -7   3   8       43.65       66.26     32.34 o 
  -5   3   8     1748.55     1946.01     43.54 o 
  -3   3   8        1.16       38.96     32.93 o 
  -1   3   8     1528.22     1591.53     25.20 o 
   1   3   8       37.63       73.23     33.11 o 
   3   3   8       20.31       -6.26     35.67 o 
   5   3   8      495.91      422.66     41.66 o 
   7   3   8      134.31      193.42     55.47 o 
   9   3   8        0.31      110.37     83.91 o 
 -12   4   8     8913.70     9281.41    178.31 o 
 -10   4   8    14113.92    14077.07     51.63 o 
  -8   4   8    32457.71    32541.90    230.14 o 
  -6   4   8    22083.53    21737.71     98.34 o 
  -4   4   8    35493.05    34839.89    195.54 o 
  -2   4   8    33501.89    32668.14    439.86 o 
   0   4   8    50088.59    50877.84    299.95 o 
   2   4   8    31333.41    31120.79    130.77 o 
   4   4   8    27135.42    27292.63    154.75 o 
   6   4   8    12598.68    12385.38    107.38 o 
   8   4   8    10729.04    10881.79     84.33 o 
 -13   5   8       17.51      -59.80     59.80 o 
 -11   5   8        0.58        7.90     53.73 o 
  -9   5   8        0.73       10.89     47.52 o 
  -7   5   8      311.48      353.12     54.76 o 
  -5   5   8     2243.27     2230.08     45.49 o 
  -3   5   8      127.16      175.76     40.48 o 
  -1   5   8       43.37      249.41    132.74 o 
   1   5   8     1060.58     1291.24     58.80 o 
   3   5   8      331.06      365.68     31.48 o 
   5   5   8      729.62      661.76     43.77 o 
   7   5   8      133.05      261.24     48.83 o 
   9   5   8      112.27      382.35     94.86 o 
 -12   6   8    10173.24    10417.28    131.83 o 
 -10   6   8    21288.73    21342.46    158.60 o 
  -8   6   8    23062.06    23093.68     97.92 o 
  -6   6   8    27589.51    27985.55    217.55 o 
  -4   6   8    26823.94    25190.87    105.23 o 
  -2   6   8    31417.35    32758.37    339.86 o 
   0   6   8    40765.96    40631.52    285.66 o 
   2   6   8    23446.71    24118.85    180.01 o 
   4   6   8    18772.00    18602.35    115.96 o 
   6   6   8    12344.31    12407.70    173.88 o 
   8   6   8     8175.85     7893.54    182.74 o 
 -11   7   8      565.83      506.39     85.39 o 
  -9   7   8        1.70       20.00     53.79 o 
  -7   7   8      362.46      434.36     50.78 o 
  -5   7   8       98.07      135.05     26.35 o 
  -3   7   8      388.34      426.15     50.73 o 
  -1   7   8       92.87      169.30     62.36 o 
   1   7   8     1509.07     1432.13     25.61 o 
   3   7   8       19.94      -36.52     36.52 o 
   5   7   8      541.39      545.38     48.23 o 
   7   7   8      527.77      527.76     66.11 o 
 -12   8   8     6731.73     6216.25    215.57 o 
 -10   8   8    14270.35    14210.35    161.90 o 
  -8   8   8    15718.33    15541.94    128.61 o 
  -6   8   8    30776.47    30481.09     92.66 o 
  -4   8   8    21719.42    22777.31     93.82 o 
  -2   8   8    36113.38    35929.33    278.14 o 
   0   8   8    14540.17    14874.90     71.00 o 
   2   8   8    28210.02    28392.51    131.05 o 
   4   8   8    13009.31    12993.85    108.59 o 
   6   8   8    12742.07    12584.69    128.26 o 
   8   8   8     8697.80     8132.15    274.67 o 
 -11   9   8      393.98      464.24     55.92 o 
  -9   9   8       31.52      104.22     55.46 o 
  -7   9   8        7.07       -9.75     34.35 o 
  -5   9   8      942.07      968.67     41.88 o 
  -3   9   8      184.06      235.76     37.05 o 
  -1   9   8     4341.38     3978.30    109.59 o 
   1   9   8      266.09      253.97     37.99 o 
   3   9   8     1175.74     1161.56     41.56 o 
   5   9   8      907.22      938.74     40.97 o 
   7   9   8      669.76      587.57     50.65 o 
 -12  10   8     6960.23     7058.49    155.31 o 
 -10  10   8     6371.54     6297.93     71.98 o 
  -8  10   8    14051.28    14181.42    169.38 o 
  -6  10   8    12942.82    13113.99     72.88 o 
  -4  10   8    51308.15    51896.90    103.22 o 
  -2  10   8     8711.71     8846.23    116.52 o 
   0  10   8    17490.08    17205.54    244.27 o 
   2  10   8    15508.38    15074.81    109.89 o 
   4  10   8    18678.71    18629.87    117.77 o 
   6  10   8     9424.68     9624.77    181.86 o 
   8  10   8    10400.58     9804.79    309.51 o 
 -11  11   8      524.21      433.50     60.10 o 
  -9  11   8      519.19      502.44     40.52 o 
  -7  11   8      442.25      276.04     82.36 o 
  -5  11   8       16.09       85.71     40.82 o 
  -3  11   8     3179.52     3106.25     53.05 o 
  -1  11   8     1153.57     1056.54     34.42 o 
   1  11   8     3905.06     4055.30     65.18 o 
   3  11   8       90.31      102.47     48.32 o 
   5  11   8       11.46       55.37     51.40 o 
   7  11   8        1.72      -34.77    154.00 o 
 -10  12   8    10347.13    10395.17    162.89 o 
  -8  12   8     7759.45     7697.95     67.13 o 
  -6  12   8    21922.44    21176.14    424.61 o 
  -4  12   8    10151.84    10702.56    103.49 o 
  -2  12   8    17089.95    17265.21    112.89 o 
   0  12   8     5747.13     5517.99     59.39 o 
   2  12   8    14192.56    14462.41    151.91 o 
   4  12   8    10114.78    10096.64    102.15 o 
   6  12   8    13243.37    12941.72    179.10 o 
 -11  13   8        3.43       31.98     78.21 o 
  -9  13   8      175.99       61.65     63.36 o 
  -7  13   8       73.90      101.65     56.81 o 
  -5  13   8     1757.53     1508.81     45.51 o 
  -3  13   8      967.13     1040.43     35.34 o 
  -1  13   8      200.68      255.98     99.17 o 
   1  13   8      428.23      415.23     51.09 o 
   3  13   8      717.87      659.28     58.28 o 
   5  13   8        0.73       71.37     40.06 o 
   7  13   8       16.95      193.57    122.09 o 
 -10  14   8     7126.30     7218.14    230.64 o 
  -8  14   8    10566.45    10525.12    153.82 o 
  -6  14   8     8795.85     9039.80    160.52 o 
  -4  14   8    17408.22    17216.35    145.65 o 
  -2  14   8     3831.26     3901.54     61.90 o 
   0  14   8    12494.35    12843.38    220.36 o 
   2  14   8    12693.96    12400.95    152.63 o 
   4  14   8    11831.63    11592.93     93.04 o 
   6  14   8     5023.29     5303.16     78.21 o 
  -9  15   8      138.83      123.61     51.77 o 
  -7  15   8      124.43      212.66     60.01 o 
  -5  15   8       59.86      108.71     49.14 o 
  -3  15   8        2.47       -7.65     36.07 o 
  -1  15   8      746.69      870.93     54.47 o 
   1  15   8       27.48      107.94     74.30 o 
   3  15   8      127.05      157.39     38.62 o 
   5  15   8       42.75      -53.73     53.73 o 
 -10  16   8     5754.60     5620.55    117.25 o 
  -8  16   8     7301.36     6882.16    216.41 o 
  -6  16   8     7325.67     7442.87     71.26 o 
  -4  16   8     7422.89     7384.13     69.32 o 
  -2  16   8    17543.81    17456.84    146.19 o 
   0  16   8    11557.18    11397.53    130.64 o 
   2  16   8    12097.41    11766.63    116.41 o 
   4  16   8     7191.24     7324.26    123.38 o 
   6  16   8     4745.37     4818.69    125.75 o 
  -9  17   8       30.05       37.04     54.71 o 
  -7  17   8       45.18      177.51     71.50 o 
  -5  17   8       34.82       57.66     49.68 o 
  -3  17   8     1391.00     1352.82     80.53 o 
  -1  17   8       58.61      128.03     71.53 o 
   1  17   8        4.55      187.98     47.66 o 
   3  17   8       26.96       85.71     45.20 o 
   5  17   8       85.78      170.99     55.71 o 
  -8  18   8     4580.95     4604.72    222.50 o 
  -6  18   8     9137.28     8771.53    170.11 o 
  -4  18   8     8871.75     9080.38     63.13 o 
  -2  18   8     9032.81     8798.96    225.23 o 
   0  18   8     9654.79     9610.52     98.35 o 
   2  18   8     8615.80     8806.05    117.84 o 
   4  18   8     3713.62     3634.21    101.28 o 
  -7  19   8      386.69      483.87     92.64 o 
  -5  19   8       49.83      124.96     78.20 o 
  -3  19   8       19.69      123.20     54.96 o 
  -1  19   8      365.29      320.33     48.70 o 
   1  19   8      135.06      122.10    113.38 o 
   3  19   8      159.75      268.51     56.66 o 
  -6  20   8     4827.97     4552.87    108.12 o 
  -4  20   8     7275.39     7295.08     74.60 o 
  -2  20   8     6261.19     6128.19    108.06 o 
   0  20   8     6391.61     6131.93    106.15 o 
   2  20   8     1783.27     1690.53     59.46 o 
  -5  21   8      738.77      695.13     82.38 o 
  -3  21   8      212.39      169.29     53.14 o 
  -1  21   8       18.96       49.80     55.70 o 
   1  21   8      301.03      222.53     75.94 o 
  -4  22   8     3453.57     3402.97     75.09 o 
  -2  22   8     5636.24     5353.93     84.51 o 
   0  22   8     2411.00     2111.32    149.84 o 
 -13   1   9     6260.72     6477.86    264.73 o 
 -11   1   9     8884.79     8584.34    130.82 o 
  -9   1   9    17094.97    17037.42     64.24 o 
  -7   1   9    43343.79    43618.19    357.76 o 
  -5   1   9    28214.10    28600.00     69.40 o 
  -3   1   9    38876.26    38786.30    243.68 o 
  -1   1   9    31930.03    32306.84    159.21 o 
   1   1   9    22176.70    22116.13    132.62 o 
   3   1   9    17627.80    17463.47     83.89 o 
   5   1   9    24739.23    24960.79    156.40 o 
   7   1   9     8825.54     8458.25    146.42 o 
 -12   2   9      377.91      339.86     95.32 o 
 -10   2   9       19.51      -67.77     67.77 o 
  -8   2   9       47.69       10.98     50.85 o 
  -6   2   9     1076.21      925.45     32.98 o 
  -4   2   9        0.06       23.53     24.74 o 
  -2   2   9     1422.48     1266.72     30.38 o 
   0   2   9      195.75      190.77     22.32 o 
   2   2   9     1547.65     1687.25     53.06 o 
   4   2   9      139.53      118.50     38.87 o 
   6   2   9      609.27      586.77     34.35 o 
   8   2   9      622.26      687.45     45.32 o 
 -13   3   9     5906.88     5522.52    237.49 o 
 -11   3   9     5845.72     5970.55    126.32 o 
  -9   3   9    13269.94    13617.12    103.00 o 
  -7   3   9    17381.69    17293.81    100.19 o 
  -5   3   9    43689.82    42727.36    116.84 o 
  -3   3   9    37956.30    38710.21    267.40 o 
  -1   3   9    40988.48    40863.58    183.12 o 
   1   3   9    18759.50    19204.64     63.33 o 
   3   3   9    17139.61    16973.10     90.93 o 
   5   3   9    11262.34    11447.27     68.60 o 
   7   3   9     9903.53     9777.21    103.38 o 
 -12   4   9      379.65      301.71    103.76 o 
 -10   4   9      330.67      400.15     44.45 o 
  -8   4   9     1293.39     1353.68     41.69 o 
  -6   4   9      461.48      486.35     49.08 o 
  -4   4   9     2508.88     2515.64     35.12 o 
  -2   4   9      780.32      769.35     67.60 o 
   0   4   9     1661.86     1757.80     43.43 o 
   2   4   9      804.59      909.37     30.49 o 
   4   4   9     2205.56     2108.05     39.16 o 
   6   4   9        0.70      -37.41     41.78 o 
   8   4   9      290.33      348.88     97.52 o 
 -13   5   9     2567.13     2570.38    165.87 o 
 -11   5   9     6131.62     6423.11    133.44 o 
  -9   5   9    14080.78    14178.72     59.45 o 
  -7   5   9    18679.83    18816.54     82.91 o 
  -5   5   9    13652.40    14028.38     96.84 o 
  -3   5   9    35105.00    33851.23    368.87 o 
  -1   5   9    30252.85    31451.58    119.72 o 
   1   5   9    22382.46    21650.85     66.27 o 
   3   5   9     7115.30     7362.13     62.28 o 
   5   5   9     5002.10     5075.39    103.11 o 
   7   5   9     8099.75     8149.35    144.70 o 
 -12   6   9       90.71       50.18     88.24 o 
 -10   6   9      725.10      800.71     69.13 o 
  -8   6   9        2.60       50.50     50.41 o 
  -6   6   9     3860.99     3789.74     69.78 o 
  -4   6   9     2449.47     2382.20     44.63 o 
  -2   6   9     2073.64     1999.24     41.54 o 
   0   6   9     1063.93     1149.72     53.32 o 
   2   6   9     1605.12     1451.72     39.08 o 
   4   6   9     1037.12      927.44     30.32 o 
   6   6   9      850.45      824.19     56.41 o 
   8   6   9        6.60       15.92     48.51 o 
 -11   7   9     6150.81     6385.94    127.41 o 
  -9   7   9     7585.45     7751.94     78.78 o 
  -7   7   9    14468.74    14472.09    124.53 o 
  -5   7   9    28627.53    27594.95    185.75 o 
  -3   7   9    15434.92    16089.67    104.12 o 
  -1   7   9    30663.13    30454.26    171.02 o 
   1   7   9     7362.04     7573.18     75.71 o 
   3   7   9     8720.16     8503.45     57.00 o 
   5   7   9     7058.52     7257.10    152.27 o 
   7   7   9     8225.75     8076.28    192.94 o 
 -12   8   9     1320.66     1364.25     75.67 o 
 -10   8   9       25.65       -3.25     86.88 o 
  -8   8   9        1.23      -38.78     38.78 o 
  -6   8   9      288.48      445.38     35.74 o 
  -4   8   9     2121.01     1972.43     54.79 o 
  -2   8   9       16.04      104.81     45.18 o 
   0   8   9      842.61      785.17    100.02 o 
   2   8   9      456.81      513.66     30.84 o 
   4   8   9      278.99      263.99     46.70 o 
   6   8   9       73.19       37.50    175.39 o 
   8   8   9       65.84      115.75     60.96 o 
 -11   9   9     6115.04     6149.13     65.59 o 
  -9   9   9    10768.67    10892.37     91.50 o 
  -7   9   9    14199.10    13877.84    243.28 o 
  -5   9   9    26294.78    25759.51    305.67 o 
  -3   9   9    28565.00    29014.26    113.43 o 
  -1   9   9    10432.97    10563.94     74.42 o 
   1   9   9    21024.11    21109.52    225.99 o 
   3   9   9    15124.49    15810.71     99.30 o 
   5   9   9     8706.02     8538.30    109.64 o 
   7   9   9     6447.44     6343.21    211.72 o 
 -12  10   9      377.47      304.85     85.83 o 
 -10  10   9      552.96      468.06     98.70 o 
  -8  10   9        1.48      -16.33     36.72 o 
  -6  10   9      495.86      407.19     29.25 o 
  -4  10   9        2.24       97.36     36.25 o 
  -2  10   9      857.25      846.75     56.72 o 
   0  10   9      617.96      692.92     22.50 o 
   2  10   9      186.88      166.36     43.05 o 
   4  10   9      289.80      237.92     44.55 o 
   6  10   9      147.13      125.65     41.82 o 
 -11  11   9     8127.29     8045.03     98.78 o 
  -9  11   9     7184.57     6862.33     66.80 o 
  -7  11   9    17474.88    17329.27    159.49 o 
  -5  11   9    23151.20    22707.93     93.98 o 
  -3  11   9    27391.49    27357.79    317.42 o 
  -1  11   9    12038.36    12016.90    113.79 o 
   1  11   9    19211.21    19419.16    176.88 o 
   3  11   9    13162.36    12894.77     49.79 o 
   5  11   9    12818.03    13017.87     99.16 o 
   7  11   9     5980.17     5565.71     98.67 o 
 -10  12   9       59.54      136.12     47.58 o 
  -8  12   9      530.42      506.61    112.80 o 
  -6  12   9     1175.94     1114.87     62.37 o 
  -4  12   9       62.67       77.12     61.60 o 
  -2  12   9       91.69      119.73     25.03 o 
   0  12   9       94.99       52.96     39.62 o 
   2  12   9       29.84       35.66     32.82 o 
   4  12   9      183.90      215.42     61.60 o 
   6  12   9        4.44      130.81     64.69 o 
 -11  13   9     5937.49     5847.97    123.53 o 
  -9  13   9    10697.81    10534.50    186.56 o 
  -7  13   9     9865.86     9752.01    109.30 o 
  -5  13   9    23979.17    23907.02    189.42 o 
  -3  13   9    15813.32    15935.06    324.41 o 
  -1  13   9    14165.68    14250.45    180.52 o 
   1  13   9    13208.61    13011.60    107.71 o 
   3  13   9    15717.58    15940.25     56.58 o 
   5  13   9     5555.20     5575.26     84.40 o 
 -10  14   9        9.03      130.81     54.16 o 
  -8  14   9      886.07      764.28     47.43 o 
  -6  14   9      169.03      225.23     46.89 o 
  -4  14   9      751.37      698.77     46.85 o 
  -2  14   9      230.46      323.25     24.67 o 
   0  14   9        2.57       40.14     60.60 o 
   2  14   9      156.98      183.34     41.96 o 
   4  14   9     1188.00     1202.21    102.24 o 
   6  14   9       34.88       81.89     94.02 o 
  -9  15   9     6324.78     6361.75    139.10 o 
  -7  15   9    11421.22    11453.49    137.06 o 
  -5  15   9    10315.51    10424.22    175.67 o 
  -3  15   9    16634.19    16249.45    292.34 o 
  -1  15   9    17226.85    17083.52    223.28 o 
   1  15   9    14471.83    14789.85     93.78 o 
   3  15   9     6291.13     6047.67     90.48 o 
   5  15   9     6279.67     6216.45    149.72 o 
  -8  16   9       11.52       -3.03     63.44 o 
  -6  16   9      155.33      290.95     70.15 o 
  -4  16   9      148.49      169.04     57.10 o 
  -2  16   9      237.17      206.21     70.82 o 
   0  16   9        1.96      -55.02     55.02 o 
   2  16   9     1046.95     1002.99     34.37 o 
   4  16   9        6.18       29.64     50.71 o 
  -9  17   9     6263.82     6404.69    231.13 o 
  -7  17   9     4488.18     4551.65     90.24 o 
  -5  17   9    13614.03    13613.89     79.82 o 
  -3  17   9    11418.24    11341.48    143.15 o 
  -1  17   9    12579.01    12183.35    156.21 o 
   1  17   9     7052.36     6504.68    151.40 o 
   3  17   9     7419.45     7289.77     54.57 o 
  -8  18   9      212.28      162.26     59.25 o 
  -6  18   9        9.95      -89.41     89.41 o 
  -4  18   9      362.73      367.38     44.48 o 
  -2  18   9      313.54      380.47     87.00 o 
   0  18   9       27.73      132.52     44.69 o 
   2  18   9       60.67      160.56    131.37 o 
   4  18   9      656.20     1106.95    297.75 o 
  -7  19   9     7652.00     7211.33    186.52 o 
  -5  19   9     5371.10     5112.15    133.72 o 
  -3  19   9     7159.73     6900.80     52.67 o 
  -1  19   9     5579.90     5536.11     75.77 o 
   1  19   9     5354.63     5290.96    226.93 o 
   3  19   9     4160.47     3996.65    102.18 o 
  -6  20   9        6.63      123.89     78.15 o 
  -4  20   9        8.69      126.78     67.52 o 
  -2  20   9      470.81      336.44     67.93 o 
   0  20   9        6.05      114.45    100.05 o 
   2  20   9      116.53      179.54    158.54 o 
  -5  21   9     4062.49     4180.65    191.08 o 
  -3  21   9     6191.77     6289.29    123.12 o 
  -1  21   9     4486.73     4556.57    185.10 o 
   1  21   9     3707.16     3498.54    168.67 o 
  -2  22   9       28.70      229.38    147.90 o 
 -12   0  10     3539.80     3629.28    209.07 o 
 -10   0  10     8129.64     8560.76    115.69 o 
  -8   0  10    11492.51    11083.52    134.03 o 
  -6   0  10     8371.38     8068.77     80.32 o 
  -4   0  10     9518.38     9905.51     77.01 o 
  -2   0  10    14457.22    14787.97    129.22 o 
   0   0  10    21048.37    20692.94     52.37 o 
   2   0  10    25172.88    26554.84     71.15 o 
   4   0  10     7756.29     7814.36    150.09 o 
   6   0  10     5295.39     5115.68     60.71 o 
   8   0  10     2357.61     2554.64    113.42 o 
 -13   1  10      122.95      184.28     61.99 o 
 -11   1  10       58.07      134.76     50.84 o 
  -9   1  10      840.96     1002.68     51.96 o 
  -7   1  10      356.72      349.20     40.68 o 
  -5   1  10      755.80      765.38     32.57 o 
  -3   1  10     1332.96     1351.12     36.76 o 
  -1   1  10      102.78      196.59     33.82 o 
   1   1  10       43.26      -37.40     37.40 o 
   3   1  10     1224.21     1385.07     29.24 o 
   5   1  10      154.63      197.66     33.41 o 
   7   1  10      304.07      244.03     33.72 o 
 -12   2  10     9204.28     9094.66    249.27 o 
 -10   2  10     3780.70     3938.02     57.08 o 
  -8   2  10    10193.85    10389.29     67.62 o 
  -6   2  10    10805.17    10874.55     55.72 o 
  -4   2  10    23392.00    22762.72    126.90 o 
  -2   2  10    27546.17    27495.67    183.84 o 
   0   2  10    30264.16    31409.06    113.93 o 
   2   2  10     8032.29     7915.26     34.61 o 
   4   2  10    16873.13    16967.03    122.95 o 
   6   2  10     5852.88     6001.22     58.37 o 
   8   2  10     2819.58     3031.79     67.13 o 
 -13   3  10        7.01       40.50     59.55 o 
 -11   3  10      228.51      311.85     45.42 o 
  -9   3  10      388.42      361.52     55.67 o 
  -7   3  10     2754.71     2716.01     39.92 o 
  -5   3  10       47.51       34.38     34.24 o 
  -3   3  10     1812.19     1851.56     32.22 o 
  -1   3  10        3.75       22.21     44.22 o 
   1   3  10      775.08      847.79     40.35 o 
   3   3  10      258.65      222.34     30.71 o 
   5   3  10      301.62      267.69     47.22 o 
   7   3  10        0.27      -54.73     54.73 o 
 -12   4  10     3367.73     3336.32    132.31 o 
 -10   4  10     8243.98     8232.61     71.78 o 
  -8   4  10    13312.37    13155.13    103.58 o 
  -6   4  10    21245.44    20502.34    138.21 o 
  -4   4  10    17150.04    16735.61    152.02 o 
  -2   4  10    46923.71    47351.97    305.71 o 
   0   4  10    27582.43    27233.31    155.36 o 
   2   4  10    17841.92    17996.16    130.83 o 
   4   4  10    10603.59    10669.18     75.76 o 
   6   4  10     7815.17     7772.22     72.12 o 
   8   4  10     4638.11     4323.64     64.26 o 
 -11   5  10      103.87      132.16     53.99 o 
  -9   5  10      512.85      501.24     40.03 o 
  -7   5  10      888.81      949.85     40.95 o 
  -5   5  10      426.38      363.72     28.79 o 
  -3   5  10        9.60       -2.30     58.29 o 
  -1   5  10      245.76      288.80     38.87 o 
   1   5  10      201.33      219.56     30.54 o 
   3   5  10       24.20       64.26     41.37 o 
   5   5  10      191.02      171.72     62.08 o 
   7   5  10      112.49      127.73     69.04 o 
 -12   6  10     4816.85     4885.86    108.85 o 
 -10   6  10    10981.95    11080.08     80.22 o 
  -8   6  10    10810.89    10617.19     97.77 o 
  -6   6  10    21757.49    21068.89    167.71 o 
  -4   6  10    22116.01    22093.38     59.06 o 
  -2   6  10    33180.34    32601.68     93.95 o 
   0   6  10    21770.94    22660.97     96.40 o 
   2   6  10    20716.58    20302.63    114.03 o 
   4   6  10     7642.37     7545.66     89.73 o 
   6   6  10    12281.15    11822.43    143.58 o 
 -11   7  10       38.12      -52.40     52.40 o 
  -9   7  10      755.15      734.28     47.44 o 
  -7   7  10       10.15       46.20     33.17 o 
  -5   7  10     1043.28      925.32     25.12 o 
  -3   7  10        5.02      -49.77     49.77 o 
  -1   7  10      759.11      859.02     43.70 o 
   1   7  10      119.12      139.14     28.09 o 
   3   7  10      416.78      295.78     28.90 o 
   5   7  10       40.18       99.35     48.98 o 
   7   7  10      113.90      204.88     58.32 o 
 -12   8  10     7627.88     7682.12    106.65 o 
 -10   8  10     8580.82     8789.25     81.00 o 
  -8   8  10     9436.59     9727.85    132.20 o 
  -6   8  10    11088.84    11186.06     96.39 o 
  -4   8  10    36935.36    36969.90    106.00 o 
  -2   8  10    18476.21    18612.43     60.64 o 
   0   8  10    25523.88    25450.74    146.06 o 
   2   8  10    19547.57    19185.81    245.10 o 
   4   8  10    13329.38    13384.88    169.22 o 
   6   8  10     6582.89     6299.34     67.18 o 
 -11   9  10       98.40      261.68     64.56 o 
  -9   9  10     1020.14      979.79     44.63 o 
  -7   9  10       86.30       89.60     37.35 o 
  -5   9  10      594.91      551.82     32.93 o 
  -3   9  10     2362.15     2538.38     60.17 o 
  -1   9  10        4.85       68.42     50.16 o 
   1   9  10      163.57      176.02     42.44 o 
   3   9  10      451.84      433.81     42.17 o 
   5   9  10      331.87      290.63     55.60 o 
   7   9  10        1.39       -0.90     55.21 o 
 -10  10  10     5637.70     6003.93     82.64 o 
  -8  10  10     8543.81     8740.21    131.51 o 
  -6  10  10    18963.61    18890.84    202.75 o 
  -4  10  10    11108.15    11215.49    102.51 o 
  -2  10  10    24119.40    24504.68     93.79 o 
   0  10  10    23769.00    23976.20    121.96 o 
   2  10  10    21243.62    21140.66    138.91 o 
   4  10  10    10435.36    10503.52     69.43 o 
   6  10  10     4241.44     4133.02     59.40 o 
 -11  11  10       23.88       87.19    106.17 o 
  -9  11  10      375.60      496.61     77.10 o 
  -7  11  10       49.13       32.42     39.09 o 
  -5  11  10     1354.24     1292.62     72.44 o 
  -3  11  10      292.65      243.40     56.44 o 
  -1  11  10       41.48      155.65     66.20 o 
   1  11  10       14.88       17.75     50.28 o 
   3  11  10       32.68       72.72     65.26 o 
   5  11  10      373.46      277.27     37.72 o 
 -10  12  10     5262.28     5105.89    123.64 o 
  -8  12  10     5469.05     5560.31     57.22 o 
  -6  12  10     6654.35     6832.40     77.14 o 
  -4  12  10    25829.48    26712.56     86.98 o 
  -2  12  10     8622.28     8780.60     64.83 o 
   0  12  10    14700.52    15276.73    101.36 o 
   2  12  10    12080.47    11739.04    136.90 o 
   4  12  10    10322.93    10025.46    108.54 o 
   6  12  10     3498.49     3357.91    154.97 o 
  -9  13  10      347.83      360.02     47.75 o 
  -7  13  10      961.19      801.32     43.47 o 
  -5  13  10       19.13       43.52     29.02 o 
  -3  13  10        7.20       59.39     54.34 o 
  -1  13  10       12.46      188.70     75.48 o 
   1  13  10        1.50        7.03     38.97 o 
   3  13  10      248.90      274.39     53.45 o 
   5  13  10      161.13      213.82     55.22 o 
 -10  14  10     6766.58     6638.37    190.27 o 
  -8  14  10     6254.21     5925.63    126.47 o 
  -6  14  10     9089.25     8814.14     57.02 o 
  -4  14  10     9882.38     9522.19    191.19 o 
  -2  14  10    12097.05    12954.57    142.01 o 
   0  14  10    10502.66     9838.39    295.00 o 
   2  14  10    12988.04    12792.19     85.49 o 
   4  14  10     4039.71     3848.68     78.62 o 
  -9  15  10      743.23      600.52     55.06 o 
  -7  15  10       29.12      148.17     65.02 o 
  -5  15  10      152.19      154.00     97.48 o 
  -3  15  10        1.90       84.95    101.98 o 
  -1  15  10      109.76      176.37     29.19 o 
   1  15  10      162.43      199.80     66.94 o 
   3  15  10      314.47      399.16    109.21 o 
   5  15  10        0.35      -74.00    113.65 o 
  -8  16  10     4187.67     4301.83    133.66 o 
  -6  16  10    10366.96     9960.45    274.58 o 
  -4  16  10    10179.24    10145.59     66.40 o 
  -2  16  10    15454.70    15599.75    145.39 o 
   0  16  10    10510.49    10613.76    116.44 o 
   2  16  10     7734.20     7397.59    121.99 o 
   4  16  10     4373.00     4245.85    116.74 o 
  -7  17  10      138.07       48.59     89.00 o 
  -5  17  10      131.03       38.09     54.04 o 
  -3  17  10      786.64      662.75     51.78 o 
  -1  17  10       75.21      246.16    112.79 o 
   1  17  10       55.80      -23.63     84.37 o 
   3  17  10      167.56      152.77     80.91 o 
  -8  18  10     6673.72     6072.93    143.32 o 
  -6  18  10     5412.21     5409.83     78.98 o 
  -4  18  10     8720.49     8433.39    135.93 o 
  -2  18  10     9498.88     9617.56    117.07 o 
   0  18  10     9854.86    10170.45    203.40 o 
   2  18  10     5553.87     5715.61    140.33 o 
  -7  19  10      129.69       75.37     78.28 o 
  -5  19  10        4.76     -101.21    101.21 o 
  -3  19  10     1475.65     1420.21     90.68 o 
  -1  19  10       24.65      -59.33     83.01 o 
   1  19  10       80.36       77.75    105.70 o 
  -6  20  10     5421.68     5288.01    136.69 o 
  -4  20  10     5004.56     5248.56    413.39 o 
  -2  20  10     6854.01     7136.67    154.20 o 
   0  20  10     4939.99     5028.04     92.72 o 
  -3  21  10        4.57       -4.27    100.87 o 
 -11   1  11     4768.09     4822.93     71.02 o 
  -9   1  11     9694.55     9780.64    190.01 o 
  -7   1  11    12417.15    12122.58     81.59 o 
  -5   1  11    13481.72    13393.56     70.98 o 
  -3   1  11    14383.64    14367.46     44.33 o 
  -1   1  11    29040.13    29456.81     99.34 o 
   1   1  11    15642.23    15503.94    135.03 o 
   3   1  11    19149.92    19090.89     47.29 o 
   5   1  11    12189.94    12352.09     65.42 o 
   7   1  11     5494.56     5300.09    156.00 o 
 -12   2  11       36.37       40.53     49.54 o 
 -10   2  11      171.81      263.39     50.80 o 
  -8   2  11      252.16      193.96     52.74 o 
  -6   2  11     1319.93     1341.47     54.89 o 
  -4   2  11     2367.63     2269.87     49.01 o 
  -2   2  11       25.46       41.94     32.46 o 
   0   2  11      542.62      591.89     28.24 o 
   2   2  11       35.98       75.87     37.29 o 
   4   2  11        4.39       13.65     55.23 o 
   6   2  11      326.30      251.84     35.74 o 
 -11   3  11     9952.17    10062.48     77.92 o 
  -9   3  11    11039.38    11211.42     69.12 o 
  -7   3  11    14241.20    14531.01     77.41 o 
  -5   3  11     8107.20     8230.94     70.32 o 
  -3   3  11    26793.32    26382.45    143.38 o 
  -1   3  11    15106.69    14975.67    102.97 o 
   1   3  11    23831.55    24070.39     78.81 o 
   3   3  11    11526.32    11864.81     78.01 o 
   5   3  11    13059.49    12954.28    142.02 o 
   7   3  11     5289.08     5214.61    114.24 o 
 -12   4  11      102.87       71.26     72.54 o 
 -10   4  11        0.73       87.84     53.15 o 
  -8   4  11       78.93       85.69     40.33 o 
  -6   4  11       54.33        9.23     46.40 o 
  -4   4  11     5245.70     5019.63     65.52 o 
  -2   4  11      846.70      934.89     43.68 o 
   0   4  11      178.90      211.95     37.74 o 
   2   4  11       70.57      139.35     40.40 o 
   4   4  11     1003.46      965.67     37.08 o 
   6   4  11       55.53       47.13     80.76 o 
 -11   5  11     8256.10     8440.77     69.81 o 
  -9   5  11    16715.39    16757.91    107.11 o 
  -7   5  11    10920.15    10930.99    114.55 o 
  -5   5  11    12121.97    11555.15    116.19 o 
  -3   5  11     4297.54     4611.42     45.72 o 
  -1   5  11    23775.16    23684.35    121.54 o 
   1   5  11    12348.28    11764.37    307.45 o 
   3   5  11    17527.57    17193.09    202.36 o 
   5   5  11     8196.67     7948.18    165.44 o 
   7   5  11     7126.85     6932.10    122.55 o 
 -12   6  11      207.53      325.63     85.16 o 
 -10   6  11       23.40       25.07     82.54 o 
  -8   6  11       60.76      272.12     50.30 o 
  -6   6  11      174.73      212.15     32.83 o 
  -4   6  11      884.17      813.95     45.06 o 
  -2   6  11      829.55      858.07     49.88 o 
   0   6  11       84.56       16.87     58.22 o 
   2   6  11      332.09      348.30     22.01 o 
   4   6  11      326.30      303.65     48.87 o 
   6   6  11       12.41       25.93     43.90 o 
 -11   7  11    15333.44    14684.35    194.70 o 
  -9   7  11     8016.59     8025.07     87.52 o 
  -7   7  11    12440.10    12136.02    149.68 o 
  -5   7  11     5731.56     5707.11     60.44 o 
  -3   7  11    18604.97    18523.20    184.67 o 
  -1   7  11     7668.53     7993.52     76.68 o 
   1   7  11    17254.65    17262.62     72.95 o 
   3   7  11     9961.02    10194.76    118.29 o 
   5   7  11    13595.96    13043.93    200.14 o 
 -12   8  11       21.19       -3.97     86.80 o 
 -10   8  11      643.02      603.90     63.30 o 
  -8   8  11       82.88       46.12     63.20 o 
  -6   8  11     1613.15     1310.83     26.82 o 
  -4   8  11       56.22      141.34     57.00 o 
  -2   8  11      105.32       34.71     55.17 o 
   0   8  11       61.11       87.28     47.29 o 
   2   8  11      361.29      352.61     45.70 o 
   4   8  11       53.88       98.83     58.24 o 
   6   8  11      237.99      186.36     72.62 o 
 -11   9  11     5059.24     5046.86    130.19 o 
  -9   9  11    10353.79     9965.91    129.27 o 
  -7   9  11     8974.94     8642.01    191.69 o 
  -5   9  11    18784.71    18518.00    137.77 o 
  -3   9  11    11243.36    11307.99    155.41 o 
  -1   9  11    17859.58    17807.77    103.61 o 
   1   9  11    16212.96    16636.13    219.48 o 
   3   9  11    15333.18    14792.14    276.11 o 
   5   9  11     4540.61     4309.12    191.24 o 
 -10  10  11      111.85      184.58     45.67 o 
  -8  10  11       19.63       25.94     40.01 o 
  -6  10  11      183.65      168.71     27.10 o 
  -4  10  11      597.11      538.33     66.23 o 
  -2  10  11      210.75      236.46     98.51 o 
   0  10  11        1.16        5.53     61.29 o 
   2  10  11        1.26        2.22     43.55 o 
   4  10  11        1.76       37.09     86.71 o 
   6  10  11       74.23      283.71    315.12 o 
 -11  11  11     5709.06     5469.54    163.85 o 
  -9  11  11     5806.56     5815.00    118.14 o 
  -7  11  11     7635.80     7820.95     87.24 o 
  -5  11  11    19008.65    18960.56    173.82 o 
  -3  11  11    15237.92    15568.59    170.59 o 
  -1  11  11    10747.98    10926.58    176.90 o 
   1  11  11    18188.72    18528.06    258.02 o 
   3  11  11    12401.30    12577.14    229.12 o 
   5  11  11     5917.74     5679.31    249.58 o 
 -10  12  11      188.79      156.61     64.41 o 
  -8  12  11      180.96      236.71     53.96 o 
  -6  12  11        3.65      127.58     45.03 o 
  -4  12  11       95.27      276.50     61.76 o 
  -2  12  11       66.18      124.11     77.21 o 
   0  12  11      444.08      448.40     79.39 o 
   2  12  11       74.19      -90.40     90.40 o 
   4  12  11       21.94       55.95     56.68 o 
  -9  13  11     5446.49     5565.64     67.37 o 
  -7  13  11     8328.53     8095.07    165.05 o 
  -5  13  11     7962.46     7776.53    121.81 o 
  -3  13  11     9356.62     9871.32    127.29 o 
  -1  13  11    11169.22    11471.52    107.13 o 
   1  13  11    12669.31    13142.47    128.06 o 
   3  13  11     9785.62     9676.53     91.57 o 
   5  13  11     8024.97     7957.64     94.36 o 
 -10  14  11      358.85      334.05     75.94 o 
  -8  14  11       13.45      134.13     42.69 o 
  -6  14  11        7.35      -57.31     80.75 o 
  -4  14  11      617.85      424.91     72.45 o 
  -2  14  11      268.43      220.38     72.08 o 
   0  14  11       26.81       46.82     69.61 o 
   2  14  11     1129.71     1094.50     65.83 o 
   4  14  11        0.40       72.59     62.82 o 
  -9  15  11     7649.69     7384.42    172.43 o 
  -7  15  11     4658.94     4515.72    149.62 o 
  -5  15  11     8472.19     8521.69     52.10 o 
  -3  15  11     6852.53     7122.42     97.41 o 
  -1  15  11     9442.45     9842.71    108.00 o 
   1  15  11     9015.45     8690.52     82.50 o 
   3  15  11    10144.04    10584.92    244.14 o 
  -8  16  11       48.90      122.13     85.30 o 
  -6  16  11      226.97      143.94     93.04 o 
  -4  16  11       84.01      -73.27     73.27 o 
  -2  16  11       36.38       21.97     82.92 o 
   0  16  11       23.35      150.38     96.46 o 
   2  16  11       55.72      -83.09     84.23 o 
  -7  17  11     6350.05     6457.79    191.18 o 
  -5  17  11     4260.69     4554.40     80.32 o 
  -3  17  11     9521.87     9983.14    231.65 o 
  -1  17  11     5108.63     5350.93    167.28 o 
   1  17  11     8781.41     9040.83    135.26 o 
  -6  18  11      103.61      234.28     96.25 o 
  -4  18  11      233.79      325.89     80.42 o 
  -2  18  11        2.70      -93.82     93.82 o 
   0  18  11      240.48      509.72     98.28 o 
  -5  19  11     4270.35     4671.94    104.18 o 
  -3  19  11     3466.31     3740.15     88.25 o 
  -1  19  11     7318.99     7681.00    126.31 o 
  -4  20  11      285.70      510.13    133.46 o 
  -2  20  11      257.21      316.04    118.31 o 
 -12   0  12     6886.64     7231.60    363.90 o 
 -10   0  12     7223.87     7252.19     83.86 o 
  -8   0  12    23898.41    23569.30    374.86 o 
  -6   0  12    22576.55    22300.65    168.68 o 
  -4   0  12    15264.94    15436.50    138.27 o 
  -2   0  12    13358.80    12634.25    208.17 o 
   0   0  12    13526.46    13936.53     71.66 o 
   2   0  12     7547.17     7540.24     78.83 o 
   4   0  12    16006.39    15829.67    256.17 o 
   6   0  12     8703.79     8719.06     69.44 o 
 -11   1  12      194.18      230.45     72.42 o 
  -9   1  12      154.94      195.03     83.27 o 
  -7   1  12       18.19       28.27     46.48 o 
  -5   1  12      240.18      345.76     33.48 o 
  -3   1  12     2727.18     2794.92     43.84 o 
  -1   1  12       23.95       38.87     38.17 o 
   1   1  12      889.33      955.01     41.85 o 
   3   1  12      315.83      257.32     35.85 o 
   5   1  12       38.72       41.80     55.78 o 
 -12   2  12     3561.21     3413.27     52.23 o 
 -10   2  12    11636.78    11854.95    107.93 o 
  -8   2  12    21761.08    21650.12    134.82 o 
  -6   2  12    19843.30    19496.58     93.77 o 
  -4   2  12    18295.89    17863.97    117.70 o 
  -2   2  12    16628.18    17624.78     57.43 o 
   0   2  12    11517.83    11077.72    120.52 o 
   2   2  12    11886.00    12008.62     90.04 o 
   4   2  12    12147.54    11997.11    133.89 o 
   6   2  12     8591.03     8156.04     80.80 o 
 -11   3  12      359.81      366.84     46.67 o 
  -9   3  12       45.27      322.98    136.43 o 
  -7   3  12        1.03       47.56     58.60 o 
  -5   3  12      902.67      810.31     41.01 o 
  -3   3  12     1107.84     1175.38     70.37 o 
  -1   3  12     2615.27     2698.63     48.90 o 
   1   3  12      380.47      327.79     25.28 o 
   3   3  12       16.98       -0.59     40.80 o 
   5   3  12      748.18      670.47     48.46 o 
 -12   4  12     7308.04     7165.03    145.37 o 
 -10   4  12    11645.09    11567.44     65.99 o 
  -8   4  12    12489.51    12459.29    157.85 o 
  -6   4  12    15125.48    15026.64    112.60 o 
  -4   4  12    13352.09    13333.40    175.33 o 
  -2   4  12    20589.72    20918.19    131.58 o 
   0   4  12    17098.52    17681.62    206.37 o 
   2   4  12    11639.94    11569.23    167.59 o 
   4   4  12     8966.11     8750.40    127.49 o 
   6   4  12     8505.92     8380.43     97.16 o 
 -11   5  12       91.31       68.75     76.63 o 
  -9   5  12       31.51       16.06     40.07 o 
  -7   5  12      422.78      496.48     31.27 o 
  -5   5  12      103.58      228.15     65.91 o 
  -3   5  12       78.75      171.54     42.60 o 
  -1   5  12      106.18      120.84     38.09 o 
   1   5  12       32.82      -11.66     45.91 o 
   3   5  12      191.97      204.84     37.34 o 
   5   5  12       15.81       58.92     46.71 o 
 -12   6  12     7182.15     6643.40    150.67 o 
 -10   6  12     9540.80     9148.54    206.96 o 
  -8   6  12    10376.64    10411.26    202.78 o 
  -6   6  12     6939.42     6906.35    109.50 o 
  -4   6  12    11997.01    12321.93    102.77 o 
  -2   6  12    13139.18    13283.27    132.49 o 
   0   6  12    11913.83    12093.00     65.35 o 
   2   6  12    12822.50    12320.35    308.60 o 
   4   6  12    10052.44     9971.95    157.89 o 
   6   6  12     7423.46     7387.25     92.02 o 
 -11   7  12       27.21      171.05     57.51 o 
  -9   7  12      122.13       81.27     50.29 o 
  -7   7  12      150.75      131.02     47.45 o 
  -5   7  12      317.46      432.49     50.71 o 
  -3   7  12      135.25       98.58     49.69 o 
  -1   7  12      725.55      696.94     75.91 o 
   1   7  12        6.50      103.91     55.19 o 
   3   7  12      106.88      206.05     98.61 o 
   5   7  12      268.80      301.79    271.22 o 
 -10   8  12     8191.01     8054.48    115.60 o 
  -8   8  12     9039.44     8984.57    111.78 o 
  -6   8  12    15588.43    15400.61    221.04 o 
  -4   8  12     7798.99     7985.14     66.98 o 
  -2   8  12     9824.80     9531.35     98.76 o 
   0   8  12     9095.53     9412.74     96.85 o 
   2   8  12    10380.43    10624.10    152.60 o 
   4   8  12     7639.41     7306.83    324.57 o 
 -11   9  12      162.91       96.08     89.60 o 
  -9   9  12        4.09       50.06     38.16 o 
  -7   9  12      117.26       81.06     45.52 o 
  -5   9  12      601.48      630.03     56.62 o 
  -3   9  12     1893.30     1754.51    121.56 o 
  -1   9  12      565.92      752.77     52.60 o 
   1   9  12       47.95       51.61     59.33 o 
   3   9  12        1.21      271.40     98.29 o 
   5   9  12        3.06      -15.29     56.57 o 
 -10  10  12     6086.87     5793.28    120.95 o 
  -8  10  12    11031.45    10530.04    215.16 o 
  -6  10  12    13370.64    12697.32    219.89 o 
  -4  10  12    18016.66    18309.30    196.96 o 
  -2  10  12     4735.71     4958.32    125.57 o 
   0  10  12     7743.86     7707.46     75.93 o 
   2  10  12     6848.80     6935.02     93.46 o 
   4  10  12     7158.57     7187.33    168.99 o 
  -9  11  12       62.81      118.99     50.40 o 
  -7  11  12      444.26      333.51     32.17 o 
  -5  11  12      758.05      882.23    100.69 o 
  -3  11  12      140.03      339.77     77.47 o 
  -1  11  12      271.30      373.36    113.54 o 
   1  11  12      400.53      576.59     80.00 o 
   3  11  12      621.60      675.56     70.57 o 
 -10  12  12     6050.78     5858.17    130.97 o 
  -8  12  12     7915.56     7135.56    268.49 o 
  -6  12  12    13260.88    12977.06    212.41 o 
  -4  12  12    10849.28    10691.30    115.81 o 
  -2  12  12     4921.74     5257.35     65.28 o 
   0  12  12     5687.16     5872.42     77.97 o 
   2  12  12     8972.24     8874.74    130.58 o 
   4  12  12     5020.81     4870.12    194.72 o 
  -9  13  12      478.92      463.04     63.37 o 
  -7  13  12       40.99      -24.49    110.23 o 
  -5  13  12      437.82      374.83     93.45 o 
  -3  13  12      394.59      499.46     83.54 o 
  -1  13  12      289.76      598.68    157.39 o 
   1  13  12       27.56       81.15     69.79 o 
   3  13  12       88.40       99.37     72.75 o 
  -8  14  12     5944.20     5917.05    107.30 o 
  -6  14  12     7462.78     7439.47     77.58 o 
  -4  14  12     6541.72     6883.47     88.28 o 
  -2  14  12     9119.32     9256.67     93.68 o 
   0  14  12     7367.67     7481.12     88.58 o 
   2  14  12     6712.28     6816.53    186.30 o 
  -7  15  12        6.98       -2.67    136.16 o 
  -5  15  12       24.89       19.89     73.57 o 
  -3  15  12      915.07      887.78    120.26 o 
  -1  15  12       15.39      154.64     95.03 o 
   1  15  12      222.41      223.04     71.40 o 
  -8  16  12     4734.69     5078.54     98.26 o 
  -6  16  12     5655.67     5870.59    136.32 o 
  -4  16  12     9438.96     9635.80    148.32 o 
  -2  16  12     6268.04     6479.80    123.45 o 
   0  16  12     7361.73     7311.31     85.14 o 
   2  16  12     5420.93     5437.39     80.58 o 
  -7  17  12       95.41      -37.83     79.51 o 
  -5  17  12       84.41      300.84    105.46 o 
  -3  17  12       45.40      -45.91     80.52 o 
  -1  17  12        6.47      -18.07     91.57 o 
   1  17  12       45.69      238.41    128.69 o 
  -6  18  12     5290.89     5566.20    103.74 o 
  -4  18  12     3164.72     3287.18     97.24 o 
  -2  18  12     6787.95     7020.72    183.41 o 
   0  18  12     3596.22     3701.05     88.73 o 
  -3  19  12       61.10      -15.51    108.94 o 
 -11   1  13     4791.69     4838.91     72.83 o 
  -9   1  13    12368.80    12082.68    141.34 o 
  -7   1  13    15337.62    15299.64    142.89 o 
  -5   1  13    14663.38    14566.77     71.73 o 
  -3   1  13    13379.67    13688.43     80.94 o 
  -1   1  13    13299.58    12740.42    209.44 o 
   1   1  13    11185.33    11275.42    129.40 o 
   3   1  13    10188.53    10150.23     59.53 o 
   5   1  13     8565.52     8120.79    109.64 o 
 -12   2  13      222.91      322.57     53.72 o 
 -10   2  13        0.20       90.09     51.41 o 
  -8   2  13        3.62       71.52     45.97 o 
  -6   2  13      435.59      457.52     74.25 o 
  -4   2  13      542.28      546.99     36.24 o 
  -2   2  13      542.05      554.86     69.42 o 
   0   2  13        3.69       35.17     41.92 o 
   2   2  13       55.88       -2.45     39.73 o 
   4   2  13      196.91      156.90     42.06 o 
 -11   3  13     3117.85     3119.83     58.72 o 
  -9   3  13    11389.57    11268.77    163.56 o 
  -7   3  13    17405.39    17225.09     70.22 o 
  -5   3  13    19951.85    19764.55    130.02 o 
  -3   3  13    16540.31    16267.43     95.49 o 
  -1   3  13    20410.91    20419.85     60.04 o 
   1   3  13     6523.08     6522.82    160.09 o 
   3   3  13     9907.07     9383.08    237.56 o 
   5   3  13     5260.61     5332.87     76.48 o 
 -12   4  13       22.60      -21.87     51.57 o 
 -10   4  13       12.79       36.66     45.85 o 
  -8   4  13       79.50       46.57     42.47 o 
  -6   4  13       47.93      109.53     28.21 o 
  -4   4  13       34.66      148.42     45.09 o 
  -2   4  13      333.00      367.17     78.17 o 
   0   4  13       21.86      115.04     47.84 o 
   2   4  13       42.93       93.74     51.15 o 
   4   4  13      520.42      449.20    219.65 o 
 -11   5  13    10103.74    10111.39    213.67 o 
  -9   5  13     5311.96     5202.23    122.80 o 
  -7   5  13    13608.83    13392.37     56.38 o 
  -5   5  13    10795.56    10968.11     93.99 o 
  -3   5  13    32782.11    31821.53    145.50 o 
  -1   5  13    14644.07    15086.79    170.17 o 
   1   5  13    12256.08    12196.00    108.95 o 
   3   5  13     3176.75     3176.25     82.90 o 
   5   5  13     8390.33     8657.18    113.46 o 
 -10   6  13       16.86      -53.88     72.01 o 
  -8   6  13        5.51      -13.57     29.58 o 
  -6   6  13      346.62      308.19     59.61 o 
  -4   6  13      158.54      140.65     65.66 o 
  -2   6  13      295.03      324.02     74.75 o 
   0   6  13       28.13       24.25     46.87 o 
   2   6  13      157.72       64.00     55.94 o 
   4   6  13        9.21       57.36    117.26 o 
 -11   7  13     4024.52     3727.19    130.73 o 
  -9   7  13     8548.83     8513.77    137.59 o 
  -7   7  13     7729.76     7969.32    116.00 o 
  -5   7  13    21093.61    20728.01    176.55 o 
  -3   7  13    12910.71    12862.72     67.77 o 
  -1   7  13    13231.67    12849.63     68.92 o 
   1   7  13    11310.98    11738.50    119.45 o 
   3   7  13     9383.93     9589.02    103.93 o 
   5   7  13     4610.33     4387.44    199.68 o 
 -10   8  13      194.77      123.03     43.51 o 
  -8   8  13       14.28        4.98     53.40 o 
  -6   8  13       94.43       74.78     65.97 o 
  -4   8  13      441.25      507.69     53.53 o 
  -2   8  13       51.55       -5.28     50.52 o 
   0   8  13      689.80      687.76     65.86 o 
   2   8  13       49.31       44.36     52.52 o 
   4   8  13      120.66      140.24     61.53 o 
 -11   9  13     6193.33     5620.97    167.47 o 
  -9   9  13     6457.90     6484.38     86.63 o 
  -7   9  13    12836.01    12414.39    129.58 o 
  -5   9  13    11919.70    12045.50    144.57 o 
  -3   9  13    12455.17    12177.71    149.89 o 
  -1   9  13    10617.30    11133.02     63.17 o 
   1   9  13    10693.30    10848.65     85.58 o 
   3   9  13     6249.37     6131.95     62.80 o 
 -10  10  13       29.79       44.29     52.89 o 
  -8  10  13       93.31       70.46     68.34 o 
  -6  10  13       96.10      350.78     79.21 o 
  -4  10  13       73.89      138.47     59.81 o 
  -2  10  13        2.31       81.26     62.65 o 
   0  10  13        2.48       25.78     73.96 o 
   2  10  13       32.47        8.09     75.64 o 
   4  10  13       86.42      115.34     70.85 o 
  -9  11  13     7026.12     7041.03    103.21 o 
  -7  11  13     9167.28     9513.01     72.67 o 
  -5  11  13    13011.96    12705.28     87.96 o 
  -3  11  13     6581.92     6841.98     75.63 o 
  -1  11  13     6451.48     6430.26    122.03 o 
   1  11  13     6459.45     6705.59     66.01 o 
   3  11  13     8115.96     7842.15    175.24 o 
  -8  12  13       20.23       64.23     75.11 o 
  -6  12  13      171.41      225.71     70.51 o 
  -4  12  13       41.05       62.70     65.55 o 
  -2  12  13        2.93      133.18     61.37 o 
   0  12  13      287.74      132.18     75.87 o 
   2  12  13       29.78      191.77     79.13 o 
  -9  13  13     3986.77     3887.44     79.76 o 
  -7  13  13     4968.96     5031.36    122.73 o 
  -5  13  13    10167.37    10465.91     85.95 o 
  -3  13  13     4857.10     4877.27    159.14 o 
  -1  13  13     4937.09     5363.40     86.83 o 
   1  13  13     5223.88     5305.07     91.29 o 
  -8  14  13       34.40       32.86     73.41 o 
  -6  14  13        8.94      -98.93    102.74 o 
  -4  14  13       86.63      217.44     88.93 o 
  -2  14  13       65.49      177.26     91.48 o 
   0  14  13       29.80      134.26     81.54 o 
   2  14  13      161.97      209.73     83.58 o 
  -7  15  13     4678.67     4689.39    100.66 o 
  -5  15  13     5059.43     5030.31     91.13 o 
  -3  15  13     9512.77     9898.04    186.63 o 
  -1  15  13     3272.33     3270.54    107.08 o 
   1  15  13     4385.43     4473.35     77.57 o 
  -6  16  13       96.74      119.75     79.49 o 
  -4  16  13      242.27      245.10     79.26 o 
  -2  16  13      521.48      577.34     79.39 o 
   0  16  13       77.36      191.02     78.06 o 
  -5  17  13     4893.70     4834.25     86.82 o 
  -3  17  13     4553.64     4512.64    137.39 o 
  -1  17  13     5156.51     5553.15    129.85 o 
 -10   0  14    10062.53     9985.71    571.10 o 
  -8   0  14     9168.74     9503.47    191.51 o 
  -6   0  14    10834.97    10684.31    287.84 o 
  -4   0  14     6122.86     5723.38    205.66 o 
  -2   0  14    24249.41    24586.58    282.46 o 
   0   0  14    13158.79    12319.39    444.82 o 
   2   0  14    12826.45    11682.53    325.01 o 
   4   0  14     7670.18     7983.91    129.04 o 
 -11   1  14      173.18      103.23     55.45 o 
  -9   1  14        0.07      -22.56     55.72 o 
  -7   1  14      204.62      251.52     37.05 o 
  -5   1  14       29.36       14.60     64.80 o 
  -3   1  14      168.18      271.32     50.48 o 
  -1   1  14      567.38      614.88     47.57 o 
   1   1  14       10.82       -0.90     36.28 o 
   3   1  14       21.95       80.56     53.60 o 
 -10   2  14     5467.30     5590.75    143.67 o 
  -8   2  14    12919.39    12823.35    125.18 o 
  -6   2  14    10710.25    10549.80    113.77 o 
  -4   2  14    14818.69    14524.02    226.44 o 
  -2   2  14    12372.64    11531.03    194.24 o 
   0   2  14    14303.38    14064.06    240.00 o 
   2   2  14     9632.81     9589.05    226.09 o 
   4   2  14     8762.74     8395.80    205.15 o 
 -11   3  14      140.46      270.18     60.18 o 
  -9   3  14       47.43       46.26     34.90 o 
  -7   3  14       90.65       69.25     35.10 o 
  -5   3  14      379.05      372.41     54.67 o 
  -3   3  14      147.87      205.58     51.73 o 
  -1   3  14       34.62      190.91     52.61 o 
   1   3  14      236.67      321.45     59.40 o 
   3   3  14       76.52      103.16    288.27 o 
 -10   4  14     7202.68     7027.77    142.20 o 
  -8   4  14     8069.35     7923.77    174.49 o 
  -6   4  14    10775.42    10572.06    105.16 o 
  -4   4  14    15716.08    15108.25    151.40 o 
  -2   4  14    15685.19    15197.07    128.03 o 
   0   4  14    10193.71    10490.86    131.49 o 
   2   4  14     6987.80     7134.04    146.31 o 
   4   4  14     4978.97     4841.46    288.31 o 
 -11   5  14       12.50       96.42     46.53 o 
  -9   5  14       59.82      144.71     47.12 o 
  -7   5  14      112.74      124.95     32.20 o 
  -5   5  14       25.60       53.52     51.57 o 
  -3   5  14      180.22      135.72     57.74 o 
  -1   5  14       19.14       33.77     47.27 o 
   1   5  14        7.32       -8.63     47.42 o 
   3   5  14      219.77      215.01     86.72 o 
 -10   6  14     3838.48     3590.03    171.54 o 
  -8   6  14     5699.68     5604.04    139.64 o 
  -6   6  14     9041.16     9114.01    178.16 o 
  -4   6  14    12140.94    11917.82    105.20 o 
  -2   6  14    14321.82    14751.37    245.68 o 
   0   6  14     9733.43     9805.20    120.71 o 
   2   6  14     5934.81     6175.64    146.91 o 
   4   6  14     6729.56     6321.95    161.03 o 
  -9   7  14       36.70      -29.84     79.23 o 
  -7   7  14        1.56      -39.16     63.67 o 
  -5   7  14      470.81      623.81     72.04 o 
  -3   7  14        0.61       26.83     47.51 o 
  -1   7  14      240.78      203.51     67.74 o 
   1   7  14        1.50        0.30     65.79 o 
   3   7  14       11.77     -110.91    110.91 o 
 -10   8  14     3206.26     3272.81    107.37 o 
  -8   8  14     5984.59     6281.61     66.47 o 
  -6   8  14     7289.43     7365.87     67.98 o 
  -4   8  14    12943.71    12970.74     72.65 o 
  -2   8  14     9179.03     9462.48     84.82 o 
   0   8  14    10451.49    10690.52     81.32 o 
   2   8  14     6859.45     6837.93     73.50 o 
  -9   9  14       93.91      308.72     77.29 o 
  -7   9  14      141.69      234.18     71.00 o 
  -5   9  14        7.89       49.98     65.72 o 
  -3   9  14      445.83      611.63    104.28 o 
  -1   9  14      321.18      476.80     76.92 o 
   1   9  14      233.73      255.64     64.57 o 
   3   9  14       11.04        9.68     89.96 o 
  -8  10  14     3812.95     3993.42     69.58 o 
  -6  10  14     9645.80     9566.57     72.50 o 
  -4  10  14     7242.95     7552.85     76.67 o 
  -2  10  14     8554.37     8547.65     65.09 o 
   0  10  14     8099.54     8071.59     90.64 o 
   2  10  14     8549.42     8644.86     95.34 o 
  -9  11  14      115.91      381.56     69.58 o 
  -7  11  14        3.19       28.72     75.36 o 
  -5  11  14      331.48      445.65     77.66 o 
  -3  11  14        6.08       62.21     91.34 o 
  -1  11  14      504.81      553.89     83.36 o 
   1  11  14      131.04      214.65    100.65 o 
  -8  12  14     5794.80     6086.32    128.86 o 
  -6  12  14     6153.72     6393.76    137.34 o 
  -4  12  14     5804.38     5979.44     72.35 o 
  -2  12  14     4369.47     4294.26    103.07 o 
   0  12  14     7625.85     7372.55    117.05 o 
   2  12  14     6256.47     6245.65    133.88 o 
  -7  13  14       91.84       99.51    106.51 o 
  -5  13  14        2.10       36.87     77.39 o 
  -3  13  14      662.16      723.18     75.30 o 
  -1  13  14      221.73      354.36     75.32 o 
   1  13  14      878.08      861.21     69.96 o 
  -6  14  14     4910.11     5148.21    108.14 o 
  -4  14  14     5136.62     5341.73     78.36 o 
  -2  14  14     5310.54     5266.52    104.62 o 
   0  14  14     4475.60     4334.21     89.08 o 
  -5  15  14      216.88      274.04     83.34 o 
  -3  15  14      895.03      731.21     79.01 o 
  -1  15  14      316.97      314.72     77.43 o 
  -4  16  14     5721.71     5848.16    150.85 o 
  -2  16  14     4278.54     4829.64    304.20 o 
 -11   1  15     3948.17     3733.95    189.69 o 
  -9   1  15     8633.55     8741.79    258.00 o 
  -7   1  15     7889.49     7650.42    222.29 o 
  -5   1  15     7259.26     7094.66    154.41 o 
  -3   1  15     9778.24     9556.70    210.67 o 
  -1   1  15    12358.79    12387.34    128.33 o 
   1   1  15     8690.13     8878.56    216.17 o 
   3   1  15     7768.72     8299.39    127.25 o 
 -10   2  15        3.24       -6.53     74.80 o 
  -8   2  15        4.65        3.83     86.92 o 
  -6   2  15        5.64       33.51     41.14 o 
  -4   2  15      128.68      167.46     40.36 o 
  -2   2  15       10.48      -45.61     45.61 o 
   0   2  15      572.76      531.40     93.56 o 
   2   2  15        0.32      -36.64     91.31 o 
  -9   3  15     7315.78     7118.02    216.52 o 
  -7   3  15     9960.83     9694.58     53.58 o 
  -5   3  15     7573.29     7405.92    175.59 o 
  -3   3  15    10539.56    10308.01    263.97 o 
  -1   3  15     9529.42     9083.36    264.55 o 
   1   3  15     6892.04     6402.78    338.81 o 
   3   3  15     5600.33     6149.03    283.30 o 
 -10   4  15      514.74      462.33     58.46 o 
  -8   4  15       24.94       65.32     89.63 o 
  -6   4  15       14.52       40.10     40.68 o 
  -4   4  15     1048.32      931.19     58.06 o 
  -2   4  15     1033.71      954.88    120.97 o 
   0   4  15        9.71      -44.97     85.28 o 
   2   4  15       82.93      241.09     76.74 o 
  -9   5  15     6807.32     6823.37    102.30 o 
  -7   5  15     6275.22     6185.81    128.77 o 
  -5   5  15     9855.70     9584.71    134.17 o 
  -3   5  15     9853.73     9272.23    128.44 o 
  -1   5  15     7514.03     7421.30    138.27 o 
   1   5  15     6301.29     6124.07    164.78 o 
   3   5  15     5197.94     5263.58    301.87 o 
 -10   6  15      222.32      187.51    136.66 o 
  -8   6  15      590.49      631.01     57.36 o 
  -6   6  15      147.39      299.61    143.48 o 
  -4   6  15      233.12      131.90     66.94 o 
  -2   6  15      248.31      289.90     43.51 o 
   0   6  15      531.63      490.03     49.52 o 
   2   6  15        0.71      119.63     80.10 o 
  -9   7  15     4059.16     4096.90     73.85 o 
  -7   7  15     7146.81     7378.33    137.83 o 
  -5   7  15     7117.29     7270.06     77.25 o 
  -3   7  15     8069.05     7995.44    137.25 o 
  -1   7  15     6850.56     6915.25     72.29 o 
   1   7  15     6223.73     6119.43    120.45 o 
  -8   8  15       49.28      124.73     79.11 o 
  -6   8  15      809.56      670.46     57.08 o 
  -4   8  15       44.03       42.05     53.64 o 
  -2   8  15      419.81      572.82    168.35 o 
   0   8  15      190.31      193.02     53.33 o 
   2   8  15      405.49      597.91     80.05 o 
  -9   9  15     4195.81     4155.17     89.57 o 
  -7   9  15     5231.84     5256.80     91.13 o 
  -5   9  15     7755.76     7678.21     76.60 o 
  -3   9  15     6207.48     6262.05    121.47 o 
  -1   9  15     5379.85     5324.00     62.69 o 
   1   9  15     5480.12     5516.78     97.37 o 
  -8  10  15       92.08      156.67    136.66 o 
  -6  10  15      140.19      236.37     65.91 o 
  -4  10  15      187.86      353.22     65.46 o 
  -2  10  15        6.08      123.54     68.46 o 
   0  10  15      407.19      585.02     85.55 o 
  -7  11  15     4830.70     5004.23     81.21 o 
  -5  11  15     5716.45     5677.49    127.80 o 
  -3  11  15     3032.14     2937.52     76.19 o 
  -1  11  15     6473.96     6656.53     72.42 o 
   1  11  15     5869.09     5834.44    251.84 o 
  -6  12  15       58.62      124.65     79.92 o 
  -4  12  15       24.53       24.83     90.20 o 
  -2  12  15      230.86      225.98     66.27 o 
   0  12  15       74.80      190.02     71.60 o 
  -5  13  15     3502.23     3832.12     86.58 o 
  -3  13  15     5474.13     5655.41     81.68 o 
  -1  13  15     3869.54     3755.26    131.02 o 
  -4  14  15        2.98      -56.83     76.93 o 
  -2  14  15      174.73      100.16     90.05 o 
 -10   0  16     3411.91     3120.23    380.10 o 
  -8   0  16     6728.58     7066.53    165.95 o 
  -6   0  16     4250.28     4138.92    159.36 o 
  -4   0  16     9007.15     8714.79    236.34 o 
  -2   0  16     5881.47     5989.29    141.30 o 
   0   0  16     7775.20     7536.58    159.20 o 
   2   0  16     4298.98     4843.63    150.02 o 
  -9   1  16        9.99       58.53     84.00 o 
  -7   1  16       54.05      256.49     96.15 o 
  -5   1  16       47.29      -86.72     86.72 o 
  -3   1  16      169.15       71.52    180.01 o 
  -1   1  16        3.18      -46.04    151.66 o 
   1   1  16       16.08       -2.86    105.71 o 
 -10   2  16     6142.42     5784.35    238.69 o 
  -8   2  16     5409.73     5118.25    172.49 o 
  -6   2  16     7351.57     7037.43    247.73 o 
  -4   2  16     3278.04     3431.46    133.92 o 
  -2   2  16    10539.85    10614.31    209.81 o 
   0   2  16     4720.06     4873.10     89.75 o 
   2   2  16     5231.26     5202.74    156.85 o 
  -9   3  16       42.39      160.29     63.06 o 
  -7   3  16      222.52      338.05     56.84 o 
  -5   3  16       42.87      -41.94     57.20 o 
  -3   3  16      226.99      175.87     64.72 o 
  -1   3  16      410.33      351.15    107.28 o 
   1   3  16       51.38      286.01    157.85 o 
  -8   4  16     6558.87     6241.57    150.86 o 
  -6   4  16     4234.07     4032.74    118.69 o 
  -4   4  16     9500.71     9053.65    323.79 o 
  -2   4  16     6066.29     5766.69    326.57 o 
   0   4  16     4766.73     5082.05    266.74 o 
  -9   5  16      146.88      135.75     76.88 o 
  -7   5  16       50.53      -14.24     58.23 o 
  -5   5  16       32.91       27.69     65.25 o 
  -3   5  16       18.33      -25.42     41.81 o 
  -1   5  16       44.57      280.49     72.13 o 
   1   5  16      137.26      249.93    106.52 o 
  -8   6  16     4262.96     4333.49    114.72 o 
  -6   6  16     6336.68     6090.31    143.29 o 
  -4   6  16     7901.07     7764.29    136.02 o 
  -2   6  16     5362.51     5254.91    120.38 o 
   0   6  16     6467.47     6065.63     95.90 o 
  -9   7  16       62.51      117.26     69.09 o 
  -7   7  16      608.72      532.97     57.42 o 
  -5   7  16       70.73      208.10     97.82 o 
  -3   7  16       10.56        2.86     53.86 o 
  -1   7  16       67.02       91.58     61.17 o 
   1   7  16       25.30      118.61    120.65 o 
  -8   8  16     4462.14     4582.79    144.03 o 
  -6   8  16     7567.50     7340.04     67.76 o 
  -4   8  16     5663.27     5793.69    120.44 o 
  -2   8  16     5985.90     6112.35    186.84 o 
   0   8  16     5256.16     4918.71    125.80 o 
  -7   9  16      418.62      382.56    100.11 o 
  -5   9  16      278.17      307.49     72.52 o 
  -3   9  16       33.77       91.94     69.51 o 
  -1   9  16      115.67       77.62     63.70 o 
  -6  10  16     5842.17     6030.14     85.02 o 
  -4  10  16     6272.66     6092.87     68.87 o 
  -2  10  16     4228.97     4227.25     82.39 o 
  -5  11  16      172.15      216.76     83.39 o 
  -3  11  16       24.98       46.62     72.62 o 
  -4  12  16     3113.45     3228.38     79.99 o 
  -7   1  17     4121.89     4005.49    122.06 o 
  -5   1  17     2535.63     2584.14     94.59 o 
  -3   1  17     6377.00     6319.93     86.88 o 
  -1   1  17     5690.97     6255.06    101.94 o 
  -8   2  17        0.05      -74.33    115.94 o 
  -6   2  17       25.15      -38.54    109.51 o 
  -4   2  17        4.56       56.84    159.86 o 
  -2   2  17       57.67       84.48    117.53 o 
   0   2  17       22.52     -170.70    170.70 o 
  -7   3  17     3786.45     3905.77    100.74 o 
  -5   3  17     5156.25     5247.70    120.71 o 
  -3   3  17     4079.05     4295.46    149.83 o 
  -1   3  17     4816.26     5187.67    164.86 o 
  -8   4  17        4.04      193.26     92.75 o 
  -6   4  17      150.61      255.96    117.99 o 
  -4   4  17        0.86       93.81    119.86 o 
  -2   4  17       30.20      -25.05    279.45 o 
   0   4  17      131.73      -88.17    167.34 o 
  -7   5  17     4961.05     5157.79    183.76 o 
  -5   5  17     5888.27     5674.06    178.27 o 
  -3   5  17     6039.04     6091.63    196.65 o 
  -1   5  17     3789.89     4436.11    174.69 o 
  -6   6  17      187.30      167.55    101.16 o 
  -4   6  17      113.18      218.13    126.20 o 
  -2   6  17       48.49      328.68    153.15 o 
  -7   7  17     4171.39     3867.09    161.41 o 
  -5   7  17     5028.92     4642.70    111.06 o 
  -3   7  17     4027.14     3586.84    201.69 o 
  -6   8  17      293.17      483.07     71.53 o 
  -4   8  17       84.93      127.05     75.67 o 
  -2   8  17       24.97      -35.80     61.50 o 
  -5   9  17     4032.59     4316.83    113.70 o 
  -6   0  18     5354.57     5665.08    190.12 o 
  -4   0  18     4957.80     5324.77    362.25 o 
  -5   1  18       55.44     -101.45    101.45 o 
  -3   1  18        1.05     -166.00    166.00 o 
  -6   2  18     3711.84     4161.34    107.21 o 
  -4   2  18     4769.79     5225.20    132.13 o 
  -5   3  18        5.15      148.59    203.86 o 
  -3   3  18      230.49       19.48    126.18 o 
  -4   4  18     2969.53     2980.01    207.78 o 
                                                 
